# Supplementary material for: Nucleotide diversity maps reveal variation in diversity among wheat genomes and chromosomes
Source: BMC Genomics. 2010 Dec 14;11:702. doi: 10.1186/1471-2164-11-702 (PMC3022916; doi:10.1186/1471-2164-11-702)
Supplement: Additional file 2 — Table S1 is an Xcel table summarizing locus diversity measures in the A, B, and D genomes of T. aestivum, the A and B genomes of Diyarbakir population of wild emmer, and the D genome of synthetic wheats. Table S1 further shows synteny of the diversity map with the wheat deletion-bin maps and the rice 12 pseudomolecules. [file 1471-2164-11-702-S2.XLSX]

## Sheet: Sheet1
Additional file 2, Table S1: Locus diversity measures in the A, B, and D genomes of T.aestivum, the A and B genomes of Diyarbakir population of wild emmer, and the D genome of synthetic wheats
			Wheat chromosome			Rice pseudomolecule			T. aestivum (x 10-3)									T. dicoccoides (x10-3)						Synthetic wheats (x 10-3)
Locus	Rec. block1	Linkage2	1A	1B	1D	Os5	Os10		A genome			B genome			D genome			A genome			B genome			D genome
			Bin name3	Bin name	Bin name	Nucleotide	Nucleotide		θw	θπ	Tadj. D	θw	θπ	Tadj. D	θw	θπ	Tadj. D	θw	θπ	Tadj. D	θw	θπ	Tadj. D	θw	θπ	Tadj. D
BE591439	1	0			1DS5
BE494877	2	1.353	1AS3	1BSsat18	1DS5	49293
Gli1P	3	8.48
BE590575.1	4	8.746		1BSsat18	1DS5
BE637553	4	8.746			1DS5
BE637568	4	8.746	1AS3	1BSsat18	1DS5
BE423485	4	8.746	1AS3	1BSsat18	1DS5
BE422980.1	5	9.069	1AS3	1BSsat18/19	1DS5
BE442851.1	5	9.069	1ASc	1BSc	1DSc	3701178
BE422980.2	6	9.259	1AS3	1BSsat18/19	1DS5
BE590575.2	6	9.259		1BSsat18	1DS5
BE590674.5	7	11.137	1AS3	1BSsat18	1DS5
mwg920.1.3	8	17.378
mwg920.1.1	9	17.767
mwg920.1.2	10	18.003
BE405749	11	18.344	1AS3	1BSsat18	1DS5	271707			0.854	1.26	1.44	1.32885	1.37457	0.0966442				0.783782	0.788372	0.014992	0	0
BE406450	12	18.667	1AS3	1BSsat18	1DS5
BE403717	12	18.667	1AS3	1BS	1DS5
BF201923	13	19.141	1AS3
BE495431.1	14	23.306	4AL5		1DS5
BE591617	14	23.306		1BSsat18	1DS5
BF291707	14	23.306	1AS3	1BSsat18	1DS5
BE637971	14	23.306	1AS3	1BSsat18	1DS5							15.7	7.50	-2.24	2.38113	3.78931	1.86987				0	0		2.71875	3.0104	0.409825
BE606926	15	25.157	1AS3	1BSsat18	1DS5
BF478880	16	25.471	1A	1B	1DS5	400969
BE500827.1	16	25.471	4AL13	5BLc	1DS5	27722366
BF483588			1AS3	1BSsat18	1DS5	425355						1.68863	2.65393	2.05672							2.34355	2.38854	0.0780271
BF483087	17	33.18	1AS3	1BS9	1DS5
BE443007	18	33.976		1BSsat18	1DS5
BE442682.1	18	33.976	1AS3	1BSsat18	1DS5
BF292158	18	33.976	1AS3		1DS5
BE426844.1	19	34.614	1AS1	1BSsat18	1DS5
BE442682.2	20	34.955	1AS3	1BSsat18	1DS5
BE405778	21	35.073	1AS3	1BSsat18
BF200531			1AS3	1BSsat18	1DS5	612851			1.07775	0.514536	-1.14915							0	0
BE499711	22	42.145	1AS3		1DS5
BE497795.2	22	42.145	1AS1	1BS10	1D
BF483372	23	42.343	1AS3	1BSsat18	1DS5
BE500570	23	42.343	1AS3	1BSsat19	1DS5
BE444266						680733			4.80	4.89	0.05				0	0		1.31898	1.3267	0.014992				0	0
BM140576.1	25	45.58	2ALc		1DS5	20962188
BF473056	25	45.58	1AS3	1BSsat19		696157						0	0		1.01018	1.44683	0.950509				2.55224	1.44404	-1.40085	2.30681	2.78649	0.715331
BE446624	25	45.58	1AS3	1BSsat19	1DS5	761441
BE406989.2	26B	48.587		4BL5	1DS5
KSuE18P	27	48.945
BE405834			1AS3			718993						1.33528	1.66454	0.779669							0	0
BE499070.1	28	51.273			1DS5
BE591682	29	51.382	1AS3		1DS5	833866						0	0								1.64258	0.992063	-1.08823
BF484606	30	51.834			1D	900213			1.8627	2.32202	0.779669	0	0					2.04327	1.9696	-0.129722	0.682405	0.686401	0.014992
BE293621	30	51.834
BE495292	30	51.834	1AS3	1BSsat18	1DS5	904495
BG313657	30	51.834	1AS3	1BSsat18	1DS5	908805
BG275046	30	51.834	1AS3	1BSsat-31	1DS5	911069
BG314086	30	51.834			1DS5
BE405414	30	51.834	1AL1	1BL1	1DL2
BF201480	30A	53.224	1A	1BSsat18	1DS5
BE586140			1AS3	1BSsat18	1DS5	1024766			0.828398	0.725068	-0.27429	3.14387	4.44028	1.40059	1.64832	2.36081	1.21425	0.908704	0.514139	-1.11173	3.44864	2.81843	-0.701608	1.88203	1.84712	-0.0638201
BE405518	30A	53.224	1AS3	1BSsat18	1DS5	1024340			4.24	5.26	0.86				2.5643	3.67272	1.3667	0.968255	1.02339	0.156474				1.95192	2.06307	0.195897
BE426265	31	53.3			1DS5	992884
BE404396	31	53.3	1AS3	1BSsat18
BF292046	31	53.3	1AS3	1BSsat18	1DS5
BE489565	32	53.395	1AS3	1BSsat18	1DS5
BE490041.1	33	53.603	1AS3	1BSsat18	1DS5	1134440			1.28	1.75	1.37				0	0		1.80222	1.58545	-0.524737				1.01	1.14	1.75
BE445011					3DL2	1135886									0.792199	0.398724	-1.14053							0	0
BE497177				1BS		1679380			2.66761	1.86789	-1.06881	0	0					2.34097	2.86976	0.867251	0	0
BM137959			1AL1	1BS9	1DS1	1846297									0	0								0.626809	0.946432	1.40117
BE494541	33	53.603		1BSsat18	1DS5
BE489313.2	33	53.603		1BL2	1DS5	2175588
BE604778.1	34	54.711	1AS1	1BSsat18	1DS5
BE497795.1	34	54.711	1AS1	1BS10	1D	4645002
BG604768	34	54.711	1AS1	1BSsat19	1DS1
BE604778.2	34	54.711	1AS1	1BSsat18	1DS5
TripletP	35	55.329
BE445121	36	56.854		1BSsat-31		1679201			3.2757	1.56387	-2.02403	0	0		0.840279	1.33721	1.66129	3.90439	4.99018	1.16869	0	0		0.479709	0.65189	0.986274
BG313769			1AS1	1BS9	1DS1	1903106			0.81307	0.496	-1.233							0.89189	1.23353	1.37817
BF291549	37	57.059	1AS1	1BS9	1DS1	1954380						0.591279	0.282287	-1.14915	0.654973	0.312695	-1.14915				0	0		1.49568	2.14544	1.49448
BF201162	38	57.998		1BSsat19	1DS1	14336233
BG314441			1A		1D	2149015
BG263028			1AS1	1BS9		2155366			0	0		1.45484	1.50489	0.0966442	0	0		0	0		0.830557	0.50163	-1.08823	0	0
BE490486				1BS9		2291945			0	0		0	0					0	0		1.07899	0.651678	-1.08823
BE426584					1DSc	2520067			0	0		0	0		0	0		0	0		0.614758	0.347826	-1.11173	0.75	0.91	0.85
BE403631	39	58.096	1AS3		1DS1	2755812			0	0					0	0		0.82	0.43	-1.13				0.812223	0.858474	0.156474
BF478737	39	58.096	1AS1	1BS10	1DSc				0.534958	0.489548	-0.194921				0	0		2.37762	1.70526	-1.14944				1.0083	1.40056	1.4488
BE426257			1AS1	1BS10	1DSc	2905238									0	0								0.861679	0.520427	-1.08823
BE498189	40C	58.096	1AS1	1BS10	1DS	2946536
BE498513	39	58.096	1AL1		1DL2	3048265			1.29	1.75	1.37				0	0		0.455523	0.687285	1.30268				1.13386	1.45523	0.975048
BE498820			1AS1	1BS10		3230186			0	0		0.482406	0.230309	-1.14915	0	0		1.71399	1.0352	-1.51297	0.52917	0.798403	1.30268	1.55195	1.08637	-1.00623
BE443071	39	58.096	1AS1	1BS10	1DSc	3283526
BE425978	39	58.096			1DSc	3292492						0.289011	0.137979	-1.14915	0	0					0.317028	0.478326	1.30268	2.55512	3.47222	1.23476
BF474569	40A	58.179	1AS1	1BS10	1DSc	3323373			1.04541	0.499095	-1.77497	0	0		1.04541	0.499095	-1.77497	1.88	2.43	1.38178	0	0		1.87676	2.43309	1.38178
BF484693			1AS1			3442366			0	0								0	0
BE606308	40A	58.179	1ASc	1BSc	1DSc	3510199
BE425354	40B	58.79	1AS1		1DSc							0.719868	1.05402	1.06589							0.00	0
BE605108.2	40B	58.79	1AL1		7D
BE442851	40B	58.79	1ASc	1BSc	1DSc
BE445475					1DSc	3673329						0.733442	0.390587	-1.42961							0.790412	0.835422	0.195897
BG604708	40B	58.79	2AL1	4BL4		3709854
BE604047	40B	58.79		1BSc	1DSc
BE591601	40B	58.79	1AS1	1BSc	1DSc	5377027			0	0					0	0		0	0					0.941015	1.27877	0.986274
BE406516	40B	58.79	1AS1	1BSc	1DLc	6256219			0	0					0	0		0	0					1.32351	1.249	-0.228839
BF429033	40B	58.79	1AS1			6408488			0	0		0.510692	0.243813	-1.14915	0	0		0	0		0	0		0	0
BG262410			1AS1	1BSc	1DSc	6640907									0	0								0	0
BE637864			1AS1	1BSc	1DSc	6735410			0.745942	0.356125	-1.14915	0.807636	0.385579	-1.14915	0	0		0.818254	0.462963	-1.11173	0	0		0.864742	0.560538	-1.05482
BF485305						8300435						0	0		2.4599	1.66373	-0.909202				1.29482	1.7094	0.819796	0	0
BE444846			1AS1		1DSc	2949396			0	0		1.81695	1.47566	-0.660626	0	0		0.470508	0.284172	-1.08823	2.42446	3.10928	1.13264	1.35	1.85	1.91
BE443430	40B	58.79	1ASc	1BSc	1DSc
BE471015.4	40B	58.79			7DLc
BE443835	40B	58.79	1A		1DSc				0	0		0	0		0	0		0	0		0.505702	0.286123	-1.11173	0	0
BE497107			1ALc	1BLc	1DLc	28175757			0	0		0	0		0	0		0	0		0.65826	0.993172	1.30268	0	0
BE405232				1BLc		29569219									0	0								0.404326	0.549451	0.986274
BF474863			1ALc	1BLc	1DLc				0	0		0	0		0	0		0	0		0	0		0.587024	0.652316	0.333503
BF429045	40B	58.79		1BLc	1DLc		1172371					0	0								2.23725	2.60197	0.525941
BF202643	40B	58.79		1BLc	1DLc		12305638		0	0					0	0		0	0					1.64625	2.23714	1.23476
BE604170	40B	58.79		2BL2	2DL3	13604299						0.834837	0.398565	-1.14915	0	0					0	0		0	0
BE494850	40B	58.79	1A			5316453	13654175					0	0		0	0					0	0		1.46588	1.54936	0.156474
BE403248			1ALc	1BLc		5319554	14586528		0	0					0	0		0	0					1.32829	1.80505	0.986274
BE443622			1AL1				14786938
BE518403			1ALc	1BLc	1DL2							0.315619	0.150682	-1.14915	0	0					0.34	0.56	1.34	0	0
BE403420	40B	58.79	1ALc	1BLc	1DL4				0	0					0	0		0	0					0.855667	1.16279	0.986274
BM138094.3	40C	59.13	3ALc	5BL14	3DLc
BE405232					1DLc		15799474					0	0		0	0					0.493695	0.651769	0.819796	0.404326	0.549451	0.986274
BF478387	41	59.515			1DL2		16380206		0	0		0.752849	0.681568	-0.289562	0	0		0.430031	0.243309	-1.11173	0.389731	0.392013	0.014992	2.11215	2.04108	-0.142541
BE518393				1BLc	1DLc		17235105		0	0					0	0		1.50794	1.7456	0.602104				0.803941	0.687869	-0.551571
BE497109	42	61.576	1A	1BLc	1DL4				0	0					0	0		0	0					1.93442	2.70819	1.64955
BE444505	42	61.576	1AL1	1BLc	1DL4		17575473		0.795671	0.379867	-1.14915	0.923344	1.32246	1.21425	0	0		1.74561	2.68861	1.74286	1.01285	0.95511	-0.183929	1.38496	1.60323	0.602104
BG607036			1AL1	1BLc	1DL2		17641741					0.633098	0.302252	-1.14915	0	0					0.694471	1.04781	1.30268	0.912995	1.24069	0.986274
BF482555				1BLc			17684783		0	0					0	0		1.10824	1.67336	1.40117				1.11496	1.17845	0.156474
BE404005	42	61.576		1BLc					0	0					0	0		1.20644	0.682594	-1.11173				2.69551	1.628	-1.3624
BE425838.1	44	61.923			1DL2		19213930
BE424100	44	61.923	1AL1		1D		18781397								0.861623	0.411353	-1.14915							0.983789	1.03981	0.156474
BG607230	44	61.923		1BLc	1DL4		19831007		0	0		0	0		0	0		0	0		0	0		0.718627	0.759549	0.156474
BG314205	44	61.923	1AL1	1BLc	1DL4		19808545		0	0		0.839185	0.400641	-1.14915	3.80	4.26	1.09	11.4	11.4		0.920536	0.520833	-1.11173	4.65	4.65	1.00
BF474092	44	61.923		3BL7								0.561406	0.268025	-1.14915							0.615829	0.813008	0.819796
BE500714	44	61.923	1ASc	1BSc	1DSc				0	0		0.477403	0.797721	1.47542				0	0		0.523683	0.823045	1.46364
BE605063				1BLc			18560908		2.05253	1.63319	-0.645975	0	0		0	0		0.750501	1.13234	1.30268	0	0		0	0
BE585780				1BLc	1DLc		19606130		0.916776	0.620053	-0.909202	0	0					0.502825	0.284495	-1.11173	0	0
BF484496					1DL2		19550588		0	0		0	0		0	0		0	0		0	0		0.581429	0.814001	1.34164
BE425879				1B	1DL4		19370047		0.505702	0.66762	0.819796	0	0		0	0		0	0		0.549745	0.725765	0.819796	0.537134	0.81103	1.40117
BE471250	45	62.711	4AL12		4DS3		19197212
BE426801			1AL1	1BLc	1DL2		20365629		0	0		0.498834	0.238152	-1.14915				0.262619	0.346706	0.819796	0.547192	0.722394	0.819796
BF475149					1DL2		20455062		0.997668	1.58768	1.30045				6.1674	2.94442	-1.77497	1.09438	1.10079	0.014992				3.52093	2.12653	-1.3624
BE403956			1AL1	1BL6	1DL2		20482699		1.02845	1.473	1.3667	0.945149	1.06952	0.473434	0	0		0.752097	0.874704	0.525941	2.62344	3.51555	1.54345	3.29	4.34	1.39
BE591501			1A	1BL6	1DL2		20537407					0.449438	0.750992	1.47542	0	0					0	0		0.97596	0.810492	-0.583254
BE407013			1AL1	1BL6	1DL2		21225127		0.905188	1.08038	0.425595	0	0					0	0		0	0
BE518358	46	63.454		1BLc	1DL2		22017277		0.372971	0.178063	-1.14915	0.384543	0.336577	-0.27429	0	0		0.409127	0.231481	-1.11173	0	0		0.450903	0.47658	0.156474
BE498750	46	63.454	1AL1	1BL6	1DL2		22285758					0.488994	0.427999	-0.27429	0.885294	1.47929	1.47542				1.1151	0.630915	-1.40085	0.00	0
BE443797	46	63.454	1AS1	1BS10	1DS1		22482066		0	0		0.638113	1.06626	1.47542	0	0		0.453187	0.598291	0.819796	0.699972	0.924092	0.819796	0	0
BF482891			1A	1B	1D	16195356	22537605		2.37528	1.701	-0.897559	0.777322	1.24484	1.3811	0	0		0.868515	0.873601	0.014992	0.863702	1.30412	1.40117	0.792968	1.07759	0.986274
BE403667.2	47	64.242	1AS1	1BSsat19	6B		23107559
BE404399	47	64.242	1AL1	1BL6	1DL2	16232267	23489191
BE442716	48	66.711	1AL1	1BL6	1DL2							1.04456	1.32984	0.767209							1.14582	0.648298	-1.40085
BE406450.2	49	67.717	1AS3	1BSsat18	1DS5
BE490064	50	69.234		1BL1	1DLc	17031497									0	0								1.23884	1.6835	1.23476
BE443068	51	69.605	1AL1	1BL1	1DL2	17936294			0	0		1.35683	0.647773	-1.46801	0	0		0.590126	0.33389	-1.11173	1.48836	1.96491	1.03299	0.803471	0.937383	0.559017
BE495542	52	69.822		1BL1	1DL2				0.887773	0.812414	-0.194921	1.1891	0.567698	-1.14915	0	0		0	0		0	0		3.43331	3.7092	0.33065
BE405613				1BLc	1DL2	18113511			0.815815	0.389484	-1.14915				0	0		0.894901	0.506329	-1.11173				0	0
BE445834	53	70.247	1AL1	1BL1	1DL2	18594316			0	0					0	0		0.44	0.31	-1.00				2.34355	2.83086	0.880795
BE471022	53	70.247			1DL4				0.832008	0.41876	-1.14053				0	0		0	0					0	0
BI479233	54	70.695		5BL16	5DL5	19090941
BF292414			1AL1	1BL1		19125277			0.94297	1.04785	0.414213				0.907738	0.433369	-1.14915	1.62999	1.62999	0.014992	0	0		3.25922	2.91751	-0.43142
BE443332	55	71.493	1AL1	1BL1	1DL2	19690728			0	0		2.29357	3.46747	1.43777	0	0		0.948291	0.572738	-1.08823	1.25796	1.89798	1.30268	5.20	5.52
BE443930	55	71.493	1AL1	1BL1	1DL2	19725375			0.427951	0.510777	0.425595	0.679846	0.459807	-0.909202	0	0		2.34718	2.3019	-0.0773538				0	0
BE442876	56	72.399	1AL3	1BL1	1DL2	20217866
BE446240	57	72.942	1AL3	1BL1	1DL2	20488868						3.02579	4.51427	1.67085	0	0					5.81	5.06	-0.55	0	0
BE404245	58	76.563	4A			21498932
BF478690	59	77.117	1AL3	1BL1	1DL2	21603861			0.473197	0.225912	-1.14915	0.854766	1.22424	0.950509	0	0		0	0		0.937628	1.41468	1.30268	1.18305	1.31464	0.333503
BE445579			1AL3	1BL1	1DL2	22108528									0	0								1.14622	1.55763	0.986274
BF428726	60	78.969	1A	1BL1	1DL2	22538953			1.7784	2.20751	0.860227	0.830533	1.15649	1.10249	0	0		1.9508	2.64901	1.43514	4.55	6.01	1.42	1.10492	1.58492	1.49448
BG313767			1AL3	1BL1	1DL2	22539001			1.17181	1.67832	0.950509	1.04966	1.25282	0.425595	0.994589	0.870529	-0.27429	1.2854	1.93939	1.30268	2.30284	3.04017	1.03299	1.13561	1.71468	1.40117
BE495786			1AL1	1BL1	1DL2	22564835			0.863933	1.23737	0.950509	0.470703	0.721501	1.55696	0	0		0.947683	1.48943	1.46364	0.502467	0.66335	1.03299	1.12519	0.679579	-1.08823
BG604540			1A		1DL2	22823094									0	0								2.3032	1.39106	-1.60974
BE517805	61	81.392	1AL3	1BL1	1DL2	23335937						0	0		0.376723	0.189609	-1.14053				10.1	6.52	-1.78	0.837172	0.821641	-0.0638201
BG606586	62	81.495	1AL1	1BLc	1DL4	23343381			0	0		8.76	12.04	1.93	0.00	0.00		0.410076	0.232019	-1.11173	7.89	8.35	0.28	1.12	1.12
BF485168			1AL3	1BLc	1DL2	24072069			0	0		0.826471	1.03363	0.82223				0	0		1.47041	1.18321	-0.783184
BE495150	63	87.017	1AL3	1BL1	1DL2	24075048
BG274294	64	87.342	1AL1			24128527			0.35416	0.178253	-1.14053	1.15246	1.47648	0.922292	0	0		0.756119	0.808081	0.221711	1.70144	1.92678	0.538326	1.37	1.25	-0.6
BE445113				1BL1	1DL4	24321685			2.08574	3.48519	1.88482				0	0		2.28793	3.59583	1.84427				0	0
BF484656	65	89.777		1BL1	1DL2	24335667									1.2442	0.594001	-1.65231							3.67715	3.432	-0.345136
BG314157			1AL3	1BL1	1DL2	24360239			1.59792	1.8648	0.528085				0	0		0.584274	0.918274	1.46364				0.659385	0.398248	-1.08823
BM140362	66	91.001	1AL3	1BL1	1DL2	24531221			0.977988	1.51745	1.54953	0.501162	0.239263	-1.14915	0	0		1.07279	0.60698	-1.40085	0.549745	0.829445	1.30268	15.9	20.4	1.37
BF483537	67	100.389		3BLc
BE489313.1	68	100.611		1BL2	1DL2	545868
BM137879						25292886			0.52	0.64	0.85	0	0					1.15	0.96	-0.97	0.442965	0.250627	-1.11173
BE517729			1AL3			25543789			0.81	1.29	1.3	2.36078	2.91162	0.655448	3.09853	2.71203	-0.423667	0.892641	1.3468	1.30268	1.29482	1.9536	1.30268	4.42232	3.87286	-0.526292
BE438285			1AL3		1DL2	25851146			0.850256	0.405927	-1.14915				2.91325	2.66596	-0.278451	0.93268	0.938141	0.01				0	0
BE591818	69	101.748	1AL1	1BL2	1DL2										1.38502	1.65307	0.611946							3.68991	3.34288	-0.41953
BG263358	70	103.997	1AL3	1BL3	1DL2	21499166			3.19056	3.97732	0.779669				0.682726	1.14081	1.47542	2.42863	2.38357	-0.0638201				2.33858	2.11864	-0.359292
BF474139			1AL3	1BL1	1DL2	26171243			3.64808	2.63667	-1.02378				0.6209	1.0375	1.47542	0.666954	0.377358	-1.11173				1.41787	1.39156	-0.0638201
BG606986				1BLc		26408761			2.85174	2.94985	0.116853	0.445092	0.708316	1.30045	0.810967	0.431872	-1.1285	0.782048	1.03245	0.819796	0	0		0.916092	1.01798	0.333503
BE443632	71	109.438	1AL3	1BL1
BE444305	72	111.424	1AL1	1BL2	1DL2	26680730			0	0		1.41311	1.89663	1.12242	0	0		0.440206	0.664176	1.30268	4.52542	4.4887	-0.035533	2.04409	2.26337	0.409825
BF474284			1AL1	1BL2	1DL2	26691565						0	0								0.541084	0.816993	1.40117
BE443720	73	112.728	1AL1	1BL2	1DL2	26768037
BG263233	74	113.87	1AL1	1BL2	1DL4	26893382			0	0		0	0		0	0		0.733373	0.852928	0.525941	0.366686	0.484094	0.819796	1.49568	2.03252	1.45892
BE443588	74	113.87		1BL2		26911227			1.30	1.11	-0.65	1.8627	0.889284	-1.46801				1.23482	1.63897	1.34674	2.04327	2.05523	0.0188908
BE444359			1AL1	1BL2	1DL2	26992371			0.706682	0.618534	-0.27429	0	0					0.775188	1.16959	1.30268	2.27079	2.37925	0.171856
BE590634	75	114.926	1AL3	1BL1		27029249			0.843578	1.40959	1.47542	2.56975	1.96295	-0.841861	0	0		0.925355	0.52356	-1.11173	2.25509	3.18979	1.59134	0.753969	1.02459	0.986274
BG314441			1A		1D	27289833			0	0		0	0		0	0		0	0		1.20644	1.89609	1.46364	0	0
BE494527			1AL1		1DL2	27309936			0.562386	0.492236	-0.27429	1.16756	1.85805	1.66129				0	0		1.28075	1.93237	1.64145
BQ806178	76	126.381				27541167
BF474340	77	135.636	1AL1	1BL1		27825432			0.859325	0.752137	-0.27429				0	0		0.942629	1.24444	0.819796				1.42611	1.93798	0.986274
BF200742			1AL3	1BL3	1DL4	28211519			0.374706	0.447227	0.425595				0.432546	0.206505	-1.14915	0.41103	0.542636	0.819796				2.57	2.68	0.27
BE591600	78	149.367	1AL3			28266667
BE591290	79	157.375	1AL3	1BL2	1DL2	28546378						6.53	5.72	-0.47							0	0
BE423871					1DL2	28704326			0	0		0	0		0	0		0	0		1.38844	1.36268	-0.0638201	0.858964	1.19313	1.1665
BF429186			1AL3		1DL4	28861971						0.564355	0.269433	-1.14915	0	0					2.47626	2.14049	-0.520586	0	0
BE604058			1A	1BL3	1DL2	29308182			0.79962	0.699879	-0.27429				0	0		0.877136	0.496278	-1.11173				0	0
BG262882			1AL1	1BL3	1DL2	29420403			0	0		5.08	5.98	0.75				0	0		5.63	6.84	1.05
BF484166	80	161.989	4AL5	1BL3	1DL2
BE585781	81	166.775		1BL3	1DL2										0.873298	0.416927	-1.14915							2.99136	4.36615	1.75578
BE518435	82	179.856		1BL3	1DL2				1.73018	1.65204	-0.153407				0	0		0.948955	0.745712	-0.69098				0.457065	0.483092	0.195897
BE446672	83	180.467	1AL3	1BL3	1DL2							0.973556	0.929584	-0.126877	0	0					0.533966	0.537093	0.014992	3.46022	4.96343	1.89532
						Rice pseudomelecule			T. aestivum (x 10-3)									T. dicoccoides (x10-3)						Synthetic wheat (x 10-3)
	Rec. block	Linkage	2A	2B	2D	Os4	Os7		A genome			B genome			D genome			A genome			B genome			D genome
			Bin name	Bin name	Bin name	Nucleotide			θw	θπ	Tadj. D	θw	θπ	Tadj. D	θw	θπ	Tadj. D	θw	θπ	Tadj. D	θw	θπ	Tadj. D	θw	θπ	Tadj. D
BE444541			2AS5	2BS3	2DS5	388870			26.36	31.1	0.81	0	0		0	0		18.95	24,50	1.16246	22.9	22.7	-0.03	0	0
BE591555			2AS5	2BS3	2DS5	637497						0	0		0	0					0	0		8.85	9.35	0.25
BE471132	1	0	2AS5	2BS3	2DS5	899193									0	0								0	0
BE489611	2A	28.249			2DS5		17773216					0.774632	0.369822	-1.14915	11.67	14.3	0.99				1.69945	1.7094	0.0188908	13.2	17.6	1.62
BF201235	2B	28.344	2AS5						13.3	14.8	0.45	1.9974	3.33757	2.12145	1.30995	2.08464	1.66129	11.89	10.47	-0.459673	2.19103	3.30579	1.83053	2.24809	2.94184	1.17894
BF484829
BE404601	3	31.384	2ASC		2DS5		26454351					1.61123	2.5641	1.30045							0	0
BE443449	3	31.384	2AS5	2BS4	2DS5										0	0								1.20241	1.63399	0.986274
CA658378							13205458
BF474397
CA596643						8303403
CA601648
CA598599
BE518440	4	46.185	2AS5	2BS3	2DS1	11330657			0	0		2.69	1.28	-1.47	0	0		1.29009	0.729927	-1.11173	0	0		3.68674	3.78535	0.113293
BE499561.1	5	48.671	1AS3		1DS5		19566766
BF291738	5	48.671	1AS3	1BS19	1DS5
BE471015.1	6	62.012			1DL2
BE517831			2ASC	2BLC	2DSC		30206253		0	0		1.65255	1.7094	0.0966442	1.95895	0.935235	-1.46801	0	0		1.81275	1.82336	0.0188908	2.2367	2.36407	0.195897
BG275030			2AS5	2BS4	2DS5		30203899		0	0					1.52363	1.81851	0.543687	3.15612	4.7619	1.83053				4.62232	3.90843	-0.654209
BF146221			2AS5	2BS4	2DS5		30151519					1.90679	1.97239	0.0966442							2.09163	1.18343	-1.40085
BE500206	7	63.774	2AS5	2BS1	2DS5		29855995		0	0		14.5	21.5	2.19	0	0		1.8347	2.15302	0.624223	0.623432	0.823045	0.819796	0.641766	0.748727	0.559017
BF428792	8	66.45		2BS1	2DS5		29624409		0	0		0	0		1.25225	0.597848	-1.65231	1.3808	1.38889	0.0210669	1.05204	1.4881	1.33722	1.42981	1.51123	0.217546
BE606438			2AS5	2BS1	2DS5		29387805								5.19753	2.48139	-1.77497							7.41	8.96	0.88
BM140538			2AS5		2DS5		28904377		0.98246	1.56348	1.30045	5.59	8.63	1.93	0.98246	1.40713	0.950509	0	0		2.45476	2.5463	0.120301	0	0
BG314532			2AS5	2BS1	2DS		28545465		1.28899	1.84615	1.21425	0	0		1.50583	0.718907	-1.46801	2.12091	2.57778	0.775012	0	0		1.71933	1.68744	-0.0638201
BM140364				2BS1	2DS5		28545465					1.14679	1.00374	-0.394391							2.09659	2.55701	0.880558
BE497494	9	85.933	2AS5	2BS1	2DS5		28387986		0	0		1.04626	0.915751	-0.350399	0.502725	0.440018	-0.27429	1.01576	1.53257	1.64145	1.14768	1.443	0.830172	0.574005	0.780031	0.986274
BE445628	9	85.933	2AS5	2BS1	2DS5		28381327					0.631857	0.301659	-1.14915	0	0					1.38622	1.74292	0.830172	0	0
BQ168329				2BS1			28284704		0	0		0	0		0	0		1.04582	1.05194	0.014992	0	0		1.16068	1.22678	0.156474
BE444144			2AS	2BS			28243253		14.6	16.4	0.51	0.695998	0.996843	0.950509	0.577503	0.27571	-1.14915	13.98	16.35	0.725798	1.52694	1.1999	-0.69098	0	0
BE405367	10	87.339	2AS5		2DS5										0	0								1.24303	1.31381	0.156474
BE606960.1	10	87.339	3AL3	3BL2			28213554
BE499671	11	88.864	2AS5	2BS1	2DS5		27621355		0	0		0	0					0	0		0	0
BE499478	11	88.864	2AS5	2BS1	2DS5		27548675		0	0		1.60322	2.25369	1.28284	0	0		0	0		1.17242	1.47411	0.830172	0	0
BE444297			2AS5	2BS1	2DS5		27470759		0	0								0	0
BE445242	12	88.956	2ASC		2DS5		27436593		1.28385	0.612933	-1.46801	1.31529	0.889587	-0.909202	0	0		1.40831	1.41656	0.0188908	2.1642	1.90476	-0.4313	1.24513	1.31604	0.195897
BE498730	12	88.956	2AS5	2BS1	2DS5		27366141		1.22995	1.07653	-0.350399				11.1	6.77	-1.65	1.34918	1.78117	1.03299				2.24352	2.71003	0.794383
BF202681	13	88.956	2AS5	2BS1	2DS5		27303529		0	0		3.12861	2.7028	-0.516185				0.963176	0.968816	0.0188908	0.980543	0.770535	-0.69098
BE471274	14	89.198		3BS9			27209087								0	0								0	0
BF201533	15	89.765		2BS1	2DS5		26988290		1.31351	1.60256	0.695808				0.460353	0.21978	-1.14915	1.44084	1.53986	0.24725				0	0
BE517987							26759694								0	0								0	0
BE399688				2BS1			26706101					0.885294	1.05664	0.425595	0	0					0.971115	1.28205	0.819796	2.45291	2.40741	-0.0638201
BE494262			2AS5	2BS1	2DS5		26682578		0	0					2.06569	1.80802	-0.350399	0	0					3.53786	2.13675	-1.51297
BE446480				2BS1	2DS1		26619318		0	0		0	0		0	0		0.841633	1.11111	0.819796	0	0		0	0
BQ169707	16	92.308	2ASC	2BSC	2DS5		26606124								0	0								1.04528	1.42045	0.986274
BE517877			2AS5	2BSC	2DS5		26383255		0	0								2.88953	4.48078	1.98132
BF478936	17	92.696		2BS	2D		26378256		0	0		0	0		0	0		0.805207	1.2655	1.46364	0	0		1.64994	2.24215	1.23476
BQ168191	18	92.97		3BS								0	0								0	0
BE497590	19	96.942	2ASC	2BSC	2DS1		24980749		0	0		0.472503	0.563952	0.425595	0	0		0	0		1.03662	1.56403	1.64145	0.510828	0.567644	0.333503
BQ159522				2BSC	2DSC		24842287		0	0		0	0					0	0		0	0
BF291736				2BSC	2DSC		24842101					0.910302	0.434594	-1.14915							0	0
BG607088				2B			24366317		1.03616	0.494682	-1.14915							0	0
BE445278				2B	2DS5		24182946		0.641926	1.07263	1.47542	2.691	3.58653	1.13033	0	0		0.704155	0.929615	0.819796	2.2139	3.06193	1.37817	0.897407	0.542005	-1.08823
BG313656	20	98.055	2ASC		2DS1		24174698		0	0								0.783782	0.788372	0.014992
BQ281004	21	98.257		6BL			23854697
CD490873	21	98.257		6BL			23854697
BE500443				2BS	2DS1		23830509					0.769086	1.10152	0.950509							0.843641	0.477327	-1.11173
BG263521	22	98.8	2ASC	2BSC	2DS1		23807225		1.57578	1.88076	0.543687	0.767255	1.0989	0.950509	0.79962	0.381752	-1.14915	1.72854	2.71665	1.84427	0.841633	1.11111	0.819796	1.82599	1.79211	-0.0638201
BF473854	23	98.957	4ALC	4BLC	4DLC		23549722
BQ487415			2A	2BL4	2DL9	31497419	23322626								0	0								1.30938	1.38395	0.156474
CD490577				2BSC	2DS1		22929468					0.678415	0.809717	0.425595	0	0					0	0		0	0
BE500884			2ASC		2DSC		22782339					0	0								0	0
BE494907			2ASC	2BS	2DSC		22290986					0	0								0	0
BE590745	24	101.248		4BL5			22132871					6.75	9.75	1.84							36.1	48	1.76
BE404332	25	102.291	2ASC	2BSC	2DS		2647142					0	0		0	0					0	0		0.968255	1.02339	0.156474
BE591939	25	102.291	6AS5	6BSSat	6DS4
BF201348	26	102.359	2ASC	2BSC	2DSC
BE636802			2ASC	2BSC	2DSC		20937929								0	0								1.3331	1.81159	0.986274
BE443112			2ASC	2BSC	2DSC		20429396		0	0					0	0		0	0					0	0
BE425942			2ASC	2BSC	2DSC		20152194		0	0		0	0		0	0		0	0		0	0		0	0
BE637702			2ASC	2BSC	2DSC		19821813		0.534406	0.850449	1.30045							0	0
BE399936			2ASC	2BSC	2DSC		19345237		0.668562	1.11714	1.47542	0.679846	0.97371	0.950509	1.08501	0.518001	-1.14915	0.733373	0.414938	-1.11173	0.745751	0.750117	0.014992	0	0
BF291674	26	102.359	2ASC	2BSC	2DSC		18503056		0	0		3.02106	2.64423	-0.394391	0	0		0	0		0	0		1.60671	2.18341	0.986274
BF483083	26	102.359	2ASC	2BS	2DS		18347863					0	0		0	0					0	0		0	0
BE442655			2ASC	2BSC	2DSC		7823623		0	0		0	0		0	0		0	0		0	0		1.66	2.26	1.23
BE517627	27	103.097	2ALC	2BLC	2DLC		7595777		0.575441	0.961538	1.47542				0.58484	0.279213	-1.14915							0.667762	0.403307	-1.08823
BE495991			2ALC	2BLC	2DLC		2578671		0	0		0	0					0	0		0	0
BE443948			2ALC	2BLC	2DLC		2035955		0.817886	1.36665	1.47542							0	0
BG604910			2AL	2B	2DL		1280539		0	0		0	0		0	0		0	0		0	0		3.06614	4.39815	1.49448
BF200918			2ALC		2DLC		1228359					0	0		0	0					1.24467	0.704225	-1.11173	0	0
BE442608	27	103.097	2ALC	2BLC	2DLC		798883		0.545257	0.867717	1.30045				0	0		1.19623	1.39124	0.525941				1.10161	1.49701	1.23476
CD452951	27	103.097	2ALC	2BLC	2DLC		796572		0.554642	0.926784	1.47542				0	0		0.608409	0.956206	1.46364				0.493875	0.671141	0.986274
BE591248	28	103.277	2AS5		2DLC		449077		1.71105	0.816882	-1.65231	0	0		0	0		0.627861	0.947306	1.30268	1.60675	2.0202	0.830172	1.77747	2.41546	1.37122
BG313350	27/28	103.372	1AS3	1BS18	1DS5		13411090
BE517627.1	28	103.533	2ALC	2BLC	2DLC		7595777
BE443160			2ALC		2DLC		83345					0	0		0	0					0	0		0	0
BE498599			2ALC	2BLC		18582767			1.63577	1.8222	0.360362	0.732379	0.34965	-1.14915				0	0		0	0
BE499144			2ALC			18779424									1.00077	1.59261	1.30045							1.14266	1.5528	0.986274
BE404384	29A	104.228	2ALC	2BL2	2DLC	19011176						0.528274	0.462379	-0.27429	0	0					0	0		0	0
BG607196			2ALC	2BL2	2DLC				0.606868	0.289729	-1.14915				0	0		0	0					0.830557	1.12867	0.986274
BE403506	29B	104.311	2ALC	2BL2	2DLC	19203027			0.752913	0.898634	0.425595	1.35	0.65	-1.47	1.50935	1.02084	-0.909202	0.825901	0.46729	-1.11173	0	0		0.861679	1.30107	1.40117
BE405045	29B	104.311	2ALC		2DLC	19713762			1.1112	1.32626	0.425595	0	0		0	0		0	0		0	0		0	0
BQ161196	29B	104.311			2DLC	20035103			0	0					0	0		0	0					1.20438	1.63666	1.23476
BG606625	30	104.401	2ALC	2BL2		20042578			1.59134	2.18424	1.26546							0.436402	0.658436	1.30268
BE604861	30	104.401	2ALC	2BL2	2DLC	20101232			0	0		0.664427	1.11023	1.47542	0	0		0	0		1.45767	1.83276	0.830172	0.823125	0.869998	0.156474
BE403803			2ALC	2BL2	2DLC	20548726			2.06569	2.13675	0.01	0	0		0	0		2.26593	2.13675	-0.183929	0.672026	0.675961	0.014992	0	0
BE443207									0	0					0	0		0	0					0	0
BE490204	31	107.059			2DL3	20677102			0.822058	0.392465	-1.14915	0	0		0.735724	0.878117	0.425595	0.901749	1.19048	0.819796	0	0		0.840039	1.14155	0.986274
BG608232			2ALC	2BL2	2DL3	21249931			0	0		1.22872	2.02395	1.89122				0.50211	0.662879	0.819796	1.31164	0.742115	-1.40085
BG262836					2D	21335553			0	0					0	0		0	0					0	0
BE403177	32	109.027		2B		21403927			0	0		0	0		0	0		1.0412	0.589102	-1.40085	1.0412	0.589102	-1.40085	3.50416	3.80952	0.369127
BE637813.1	33A	109.311		3BS8
BG263263			2ALC	2BL2	2DL3	21706221			0.473197	0.414172	-0.27429				0	0		0	0					0.497212	0.675676	0.986274
BG313179	33B	109.827	2A	2B	2D	22323488			1.69158	0.807591	-1.46801	0.634344	0.555219	-0.27429	0	0		0	0		3.47919	3.84952	0.426811	0	0
BE499362	33B	109.827	2ALC			22347384						0	0		0.593457	0.283326	-1.14915				0.615829	0.929152	1.30268	0.6776	0.716186	0.156474
BE403847			2ALC			22358134			0.950581	0.453823	-1.14915	0	0					0	0		0.64979	0.367647	-1.11173
BE399200	33B	109.827	2ALC		2DL3	22358727			0.567336	0.270856	-1.14915	0	0		1.17752	0.562166	-1.65231	0	0		0	0		2.65021	3.06789	0.687607
BG606668				2BL2	2DL3	22796318			0	0		0	0		0	0		0	0		0	0		0	0
BE406509	34	110.683	2ALC	2BL2		22814783			0.829464	0.396	-1.46801				0	0		3.18456	3.0602	-0.165396				3.12694	3.69846	0.797399
BE442788	35	111.71	2ALC	2BL2	2DL3	23588773			1.83616	2.92205	1.66129	1.07416	0.940171	-0.27429	0.744219	0.355303	-1.14915	2.01416	2.65907	1.03299	1.17829	1.18519	0.014992	1.69948	2.30947	1.23476
BF145580	36	111.779	2ALC	2BL2	2DL3	23713825			1.57194	2.50156	1.66129				0	0		0.86216	1.13821	0.819796				3.47455	2.25225	-1.59524
BE403597	37	113.501	2ALC	2BL2	2DL3	23891618			0.854766	1.42828	1.88482	0.845792	0.403796	-1.46801	0	0		0.468814	0.707339	1.30268	0.927784	0.524934	-1.40085	0.896314	1.21803	1.23476
BE406351	38	113.593		2BL2	2DL3	24007554			1.44505	1.80139	0.779669	0	0		0	0		1.05676	1.59442	1.64145	1.10464	0.625	-1.40085	0	0
BE404886				2BL2		24697286			0	0		0	0					1.19	1.89	1.42	0	0
BE443094			2ALC			24772070			0	0		0	0		0	0		2.61841	3.0727	0.624223	0.633487	0.995619	1.46364	1.51172	1.5873	0.206193
BG606821			2AL		2DL3	25011793			0	0								0.542156	0.545331	0.014992
BE403516			2ALC	2BL2	2DL3	25406824			0	0					0	0		0.945149	0.534759	-1.11173				3.33437	4.63154	1.60077
BG274019	39	117.057	2ALC	2BL2	2DL3	25447067						1.5129	2.16685	0.950509	0	0					1.65956	0.938967	-1.11173	0	0
BE489940						25472942									0	0								0	0
BF475068	40	117.867	2ALC	2BL2	2DL3	25595598			1.66967	1.79354	0.208405	0.890185	0.779147	-0.27429	0	0		0.915766	1.43926	1.46364	1.95296	2.27133	0.525941	0	0
BE444264	41	118.768		2BS3		25795652			0	0		0.930005	1.147	0.655448	0.651004	0.3108	-1.14915	0	0		2.05217	1.1611	-1.66706	2.22992	2.3569	0.217546
BE406908	42	120.895	2AL	2BL	2DL	27063598			0.592366	0.282805	-1.14915				0	0		1.05	3.87	-1.51				0	0
BF201830	43	121.261	2ALC	2BL2	2DL3	26957599			0	0		0.815815	0.389484	-1.46801	0	0		0	0		1.78528	1.96409	0.384525	1.75836	2.52224	1.76579
BQ169383	44	121.342	2ALC	2BL2			13578707		0	0		0	0		0	0		0	0		0	0		0.734405	0.998004	0.986274
BE406277			2ALC	2BL2	2DL3	26927265						1.72632	0.824176	-1.65231	0	0					0	0		0	0
BM137697	45	121.436	2AL			26775530
BG313502.1	46	122.996	2ALC	2BL2	2DL3	26306594
BE585760			2ALC	2BL2	2DL3	26306284			1.15088	0.961538	-0.462159				0	0		0.631225	0.357143	-1.11173				0	0
BE490763	47	123.593	2AL1	2BL2	2DL3	26423552			0.966741	0.461538	-1.65231	1.06704	1.44337	1.11511	0	0		1.06046	1.28889	0.775012	1.17048	0.833947	-1.03446	0.822205	0.496586	-1.3624
BM140576.2	48	123.774	2ALC		2DL
BF591578	49A	125.321
BG606762			2ALC	2BL2	2DL3	26515738			0	0					0	0		0	0					0.849739	0.898127	0.156474
BF292123			2ALC	2BL2	2DL3	26741441			0	0		0	0		0	0		0	0		0	0		0	0
BE398302	49B	125.321	2AL1	2BL2	2DL3	27305258			0	0		0.882868	1.40499	1.30045	0	0		2.99564	3.9548	0.819796	0.968454	0.974125	0.014992	2.48606	3.37838	1.23
BE423182	50	126.043	2ALC		2DL3	27432783	25415972		0	0		2.14118	3.23707	1.43777	0	0		0	0		2.34874	3.61757	1.74286	0	0
BE404371			2ALC	2BL2	2DL3	27634731									0	0								0.567804	0.771605	0.986274
BE591243					2DL3	28591284			0	0								3.08272	2.97158	-0.129722
BE404941			2ALC		2DLC	29506239			0	0					0	0		0	0					0	0
BE490267	51	126.364		2BLC	2DL3	29807564			1.07416	1.53846	0.950509	1.07416	1.53846	0.950509	0	0		2.35657	1.85185	-0.69098	2.35	1.85	-0.69	1.27756	1.35031	0.156474
BG274584			2ALC		2DL3	30634724			1.50583	0.86868	-1.43714	1.09857	1.31119	0.611946				2.89065	4.23157	1.96481	1.20507	1.76768	1.67975
BE471201			2ALC			30672180			2.75896	1.31718	-1.86311							1.81585	2.73973	1.83053
BF591578.3	52	131.432	2AL1	2BL4	2DL9
BF473744	53	135.074	2ALC	2BL4	2DL9	30974557			0	0		1.20017	1.71895	1.21425	0	0		0	0		0.65826	0.372439	-1.11173	1.39991	1.94452	1.4488
BQ161465	54	138.729	2ALC	2BL4	2DL9	30643493						0.979474	1.16904	0.425595							0	0
BE404841	55	138.303		3BL10	3DL										0	0								0	0
BF484270			2AL	2BL4	2DL9	31499819	23320146		1.28385	1.12371	-0.350399	0	0		0.647082	0.566368	-0.27429				0.590126	0.33389	-1.11173	1.48063	2.12385	1.49448
BE426301	56	142.939				31859827
BE444599	57	143.434	2ALC	2BL4	2DL9	31810902			0	0		0	0		0	0		1.01576	1.341	0.819796	0.670751	0.379507	-1.11173	0	0
BF473851				2BL4	2DL9	31862636			0	0		0	0					1.06472	0.60241	-1.11173	0	0
BE445431	58	151.591	2ALC	2BL6	2DL9	32398215			0	0		0.47529	0.226912	-1.14915	3.83615	2.77835	-1.17381	0.819459	0.866122	0.195897	1.04273	1.31105	0.830172	4.33343	4.53451	0.229714
BE517946	59	157.805	2AL	6BSSat			18070889								1.553	0.741427	-1.46801							4.43298	6.29	1.77621
BG274365			2AL1	2BL6	2DL9										0	0								0.575801	0.869414	1.40117
BG313738			2AL1	2BL6	2DL9	32689263			0	0		20.4	9.75	-2.27	4.39028	3.07413	-1.06881	0	0		21.5	21.7	0.02	3.00766	2.27066	-0.936129
BQ172173	60	165.061	2AL1	2BL6	2DL9	33923630						2.25347	3.58616	1.66129	0	0					2.47193	1.3986	-1.40085	0	0
mwg920.1.4	61	169.368
BF428883			2AL		2DL9	34339610						0	0		0	0					0	0		1.3729	1.45108	0.156474
BG605258			2AL1	2BL6	2DL9	34484312			0	0		3.74084	4.67747	0.949588	0	0		0	0		1.17242	1.47411	0.830172	0.636569	0.865052	0.986274
BE498892			2AL1		2DL9	35006164			10.4	12.4	0.84	1.6173	1.47991	-0.288537	0	0					1.77408	1.95176	0.384525	17.5	22.6	1.44
BM136927					2DL9	35181801						0	0		0.780259	0.372509	-1.14915				0	0		0.890888	1.21065	0.986274
BE499251			2AL1	2BL6	2DL9	35224388			3.13374	3.15209	0.02				3.00463	2.62985	-0.423667	3.82147	3.2032	-0.669313				4.28831	6.09	1.77621
BG313362			2AL1	2BL6	2DL9	35261067			2.45521	2.9304	0.657372				0.672749	0.963546	0.950509	4.03984	4.86772	0.847798				0.766535	1.04167	0.986274
BE489901			2AL1	2BL6	2DL9	35819545						39.9	34.2	-0.66	15.8	9.31	-1.81				48.4	46.4	-0.21	1.75	1.05	1.44
BF483221	62	170.732			2DL9	33566864
BE490041	63	173.911	1DS3	1BSsat	1DS5										0	0								1.01969	1.39697	1.75324
BF478445	64	176.623	?		2DL9	12450267	23596644
BQ167685	65	178.669	2AL1	2BS1+3	2DL9							0	0		0	0					0	0		0	0
BE426620	66	179.156	2AL1			33136469			0.703596	0.335909	-1.14915	0	0		1.12871	1.34716	0.543687	0	0		0	0		0.644373	0.389181	-1.08823
abc153.1	68	181.962
BE499070	67	183.587
BE490384	69	186.891	2AL1	2BL6	2DL9				2.69	2.72	0.04				0.996126	0.475568	-1.46801	1.68327	1.95767	0.625888				1.14	0.68	-1.36
BF474382				2BL6								18.9	14.4	-1.05	0	0					1.19019	1.27198	0.221711	0	0
						Rice pseudomol.			T. aestivum (x 10-3)									T. dicoccoides (x10-3)						Synthetic wheat (x 10-3)
	Rec. block	Linkage	3A	3B	3D	Os1			A genome			B genome			D genome			A genome			B genome			D genome
			Bin name	Bin name	Bin name	Nucleotide			θw	θπ	Tadj. D	θw	θπ	Tadj. D	θw	θπ	Tadj. D	θw	θπ	Tadj. D	θw	θπ	Tadj. D	θw	θπ	Tadj. D
BE426676	1	0		3BS8		550495
BF473773	2	9.738	1AL3
BE398268	4	17.084		3BS8											0	0								0	0
BF484268	3	17.084		3BS8	3DS6	1186403
BE426287	5	17.87	3AS2		3DS6										0.629388	0.300481	-1.14915							2.88578	2.39651	-0.689138
BF293133	6	22.784	3AS4	3BS8	3DS6	1009398			7.166	6.55	-0.34	1.65335	2.11314	0.850483	0	0		0.955367	0.960961	0.014992	1.7118	1.34517	-0.69098	2.38147	3.23625	1.23476
BE638004.1	7	23.52		3BSc
BE497169	8	24.28	3AS4	3BS8	3DS6							1.52003	1.33043	-0.350399	0	0					1.66739	2.20126	1.03299	4.8626	3.30396	-1.39844
BE398279	9	25.418	3AS4		3DS6	1424656									0	0								1.43725	1.95312	0.99
BE443404	10	41.546	3AS4	3BS8	3DS6										0	0								0	0
BE471323	11	42.436	2AS5												0	0								0	0
BE499309	12	42.539	3AS4	3BS8								0.648384	0.773874	0.425595	2.4921	3.18514	0.951827				0.711239	0.402414	-1.11173	0	0
BG313722	13	44.869	3AS4	3BS9	3DS6				0.557474	0.280584	-1.14053				0	0		2.38038	1.79574	-0.942971				2.31044	2.70365	0.691759
BM135339	14	47.875	3ASc	3BS9	3DS6	4195864						3.29946	2.8879	-0.394391							1.20644	1.59272	0.819796
BG275108	15	48.173	3AS4	3BS9	3DS6	2357125									0	0								2.17714	2.95858	1.23476
BE470848	16	53.913		2BS3		2589644									0	0								0	0
BE495304	18	53.976		3BS9	3DS6	2590615			1.03616	0.494682	-1.14915	0	0					1.13661	1.14327	0.014992	3.17028	2.49128	-0.82229
BE442658	18	53.976	3AS4						0.786554	0.395883	-1.14053	0	0		0	0		0	0		1.94758	1.53046	-0.69098	0	0
BE591013	18	53.976	3AS4	3BS9	3DS6	2609005
BQ168362	19	54.371	3AS4	3BS1
BE405496	20	54.99	3AS4	3BSc	3DS6							13.2	14.2	0.3	0	0					0	0		4.84128	5.60429	0.602104
BE446628	21	58.129		3BS1	3DS6	14033815									0	0								0	0
BE518003	22	58.224		3BSc		20512543						1.47369	1.87617	0.863531							1.0777	1.08401	0.0188908
BE498786	23	62.564	3AS4	3BS9	3DS6	3474138						0.645785	0.565233	-0.27429							0.737349	0.445335	-1.08823
BE352587				3BS9	3DS6	4424002									0	0								2.57117	3.80952	1.98
BE517774	24	65.179		1BL6		5246480
BG604577	25	66.176	3AS4	3BS9	3DS6	4892172			1.00702	0.480769	-1.14915				0.703596	0.335909	-1.14915	0	0					1.60671	2.18341	1.23476
BE490164	26	66.554	3AS4	3BS9	3DS6	4727387						0	0								0	0
BG314283	27	66.738			3DS6	4493898
BE490304	28	66.957	3AS	3BS9	3DS6										0	0								4.62398	5.28626	0.638905
BE494921	28	66.957		3BS		4416763			0	0		2.19216	2.61643	0.425595	0	0		0	0		2.40467	3.62812	1.30268	3.07897	3.02185	-0.0638201
BE446087	28	66.957	3AS4	3BS1	3DS6	4272140			0	0		0.776499	0.957677	0.655448	0	0		0	0		0.425886	0.240964	-1.11173	1.44857	2.04141	1.5635
BE637806	28	66.957	3AS	3BS9	3DS6	4092406									0	0								0.746322	0.450755	-1.08823
BF291720	29	68.251		3BS1	3DS3	3047263						0.623302	1.04151	1.47542	0	0					0.683725	0.386847	-1.11173	1.39233	1.93399	1.4488
BF202635				3BS8		5247237									0	0								0.720033	0.978474	0.986274
BF483494	30	68.747	3AS4			5509851			0	0								0	0
BE488609	31	68.835	3AS	3BS8	3DS6										0	0								0	0
BF201705	32	69.093	3AS4			5442203
BE490678			3AL3		3DL2	5798789									0	0								0	0
BF200563			3AS4	3BS1	3DS3	5933833						0	0		0	0					0	0		0	0
BE426356			3AS4	3BS1	3DS3	6136816			0.685632	0.327332	-1.14915				0	0		0	0					0	0
BE489185	33	69.81			3DS3	6473283
BM134557	33	69.81	3AS4			6501931						0	0		0	0					2.22785	1.9141	-0.506695	0.522638	0.710227	0.986274
BF482885	33/34	70.063	3AS4	3BS1	3DS3
BF482491	34	70.063	3AS	3BSc	3DS3	6266743						0	0		0	0					0.829779	0.469484	-1.11173	3.33478	3.52467	0.217546
BE405509	36	70.887	3AS4	3BS1	3DS3	16744367						0	0		0	0					1.99709	1.56937	-0.69098	0.886595	1.20482	0.986274
BG607424	36	70.955	3AS		3DS3	35238702
BE489782.1	35	71.043	3AS4	3BS1	3DS3	6010442
BE637850	37	71.18	3AS4	3BS1		7038807
BE591804	37	71.251	3AS4	3BS1	3DS3	7086753
BF474778	38	71.375	3AS4	3BS1	3DS3	7164354
BE489244	39	71.579	3AS4	3BS1	3DS3	7332960			0	0					0	0		0	0					2.777	2.84	0.15
BF484958	40	71.664	3AS2	3BS1	3DS3	7508102			0	0		0	0		0	0		0	0		0.97379	0.550964	-1.11173	0	0
BE488644	40	71.664	3AS2	3BS1	3DS3	7556702
BE426222	41	71.87			3DS3	8420528			0.83	1.25	1.4	0.950581	1.13456	0.425595	0	0		0.799742	1.25691	1.46364	1.04273	1.04884	0.014992	1.69948	2.30947	1.23476
BE488921				3BS1	3DS3	7718690			0	0		0	0					0.63	1.1	1.38	0	0
BE586090	41	71.87	3AS2	3BS1	3DS3
BE403822.1	41	71.87	3A	3BS1	3DS3
BF429193	41	71.87	3A	3BS1		12473570									0	0								0.711677	0.752203	0.156474
BF473348			3AS2	3BS1	3DS3	8126154									0	0								0	0
BE497469						8382544						0.907738	1.30011	0.950509							0.995735	1.31455	0.819796
BE443955	42	72.832			3DS3										0	0								0	0
BF428807	43	72.832	3A	3BS8
CA686262
BE405354	43	72.832	3AS2	3BSc	3DS3										0	0								0	0
BG274851	44	72.93	3AS2	3BSc	3DS3				0	0					0	0		0	0					3.52655	4.96983	1.5635
BQ168706			3A	3BSc	3DS3	9173395						0.502869	0.770806	1.55696							0.279375	0.379651	0.986274
BE591466						9635090						1.47481	1.52555	0.01	0	0					1.61778	0.915332	-1.40085	0	0
BE426393	45	73.461	3AS2	3BSc	3DS3	9881582									0	0								0	0
BE445508	45	73.461		3B	3D	11075352			0	0		1.20692	1.05637	-0.350399	0	0		0	0		0.6632	0.375235	-1.11173	2.55512	2.82922	0.409825
BG274146	45	73.461	3ASc		3DSc	12871676									0	0								1.22238	1.66113	0.986274
BF292295				3BSc		12407820			0.722527	0.632402	-0.27429				0	0		0	0					0	0
BM134469			3AS2			18867516						0	0								0.986381	0.639386	-1.05482
BF485348	45	73.461	3ASc	3BLc	3DS3	13016148
BF482436	45	73.461	3AS2	3BS	3D	13443472
BE591258		73.461		3BSc	3DSc	19784150
BF482462	45	73.461	3AS2		3DLc	19051304			0	0		0	0					0	0		0	0
BE604885			3AL5+10		3D	20023067			1.61123	1.08974	-0.909202				0	0		0.881511	0.498753	-1.11173				3.84268	3.04613	-0.842571
BE591684	45	73.461			3DS	21052932						0.666276	0.609719	-0.194921							0.68505	0.689061	0.014992
BE404580	45	73.461	3ALc	3BLc	3DLc	22241704						2.35217	2.80741	0.611946	0	0								0	0
BE636913	45	73.461	3A	3B	3D				0	0								0	0
BE443276	45			3BSc		22800941									0	0								0	0
BE405599	45		3ALc	3BLc	3DLc	22925760						0.37254	0.326071	-0.27429							0.408654	0.61657	1.30268
BE500510	45		3ALc	3BLc	3DLc	23536983						0.516421	0.452005	-0.27429							1.13297	1.06838	-0.183929
BE399500	45	73.461		3BLc	3DLc										0	0								1.90888	2.30581	0.845192
BM138163	45	73.461			3DLc	23784889
BG274556	45	73.461	3ALc	3BLc	3DLc	23827457			0	0		0.639379	0.559626	-0.27429				0	0		0	0
BE445496	45		3ALc	3BLc	3DLc	24275778			0.732379	1.1655	1.30045	0	0		0	0		0	0		0	0		0	0
BE404709	45	73.461	3ALc	3BLc	3DLc	24283098									0	0								0	0
BE590775	45	73.461	3ALc		3DLc	24514478
BE444380	45	73.461			3DLc	24515160									0	0								0	0
BE500759	45	73.461	3A		3D	24566426			0	0		1.15501	1.3326	0.431926	0	0		0.701361	0.705467	0.014992	0.633487	0.995619	1.46364	0	0
BE498761	45	73.461	3ALc	3BLc	3DLc	24660606
BE494807	45	73.461	3A	3BSc		25581915			0	0								0	0
BE500863	45	73.461		3BLc		3715093			0	0		0	0					0	0		0	0
BE446731	46	73.648	3ALc	3BLc	3DLc	25783705
BE446403	46	73.648	3ALc	3BLc	3DLc	25802911			0	0					0	0		0	0					0.754745	1.04836	1.1665
BE606250	46	73.648	3ALc	3BLc	3DLc	25808143			0	0		0	0					0	0		0	0
BM137965	46	73.648	3A	3B		26012542
BG263585	47	73.722	3ALc	3BLc	3DLc	26363758
BQ162314	47	73.722		3B		26420021
BF474023	47	73.722	3ALc	3BLc	3DLc	26500959			0	0					0	0		0	0					0	0
BE489326			3ALc	3BLc	3DLc	26792912			0	0		2.21128	2.32711	0.184228				0	0		2.36051	1.33556	-1.66706
BE517931			3ALc	3BLc	3DLc	27007808			0	0								0	0
BM140477			3ALc	3BLc	3DLc	27099559									0.694498	0.331565	-1.14915							11.22	11.38	0.07
BE500083			3ALc	3BLc	3DLc	27519160			0	0					0	0		0	0					0	0
BG262775	54	76.017		3BL2	3DL
BE423472	48	76.316	3ALc	3BL7	3DLc	27948673			0	0					0	0		0	0					0	0
BE517709					3DL2	28211834			0	0		0	0		0	0		0	0		1.06472	1.00402	-0.183929	0	0
BE403201	49	76.728	3ALc	3BLc	3DL2	28570978									0	0								2.34	2.55	0.07
BE497784					3DL2	28807148			0	0		0	0					0	0		0	0
BE442571	50	77.457	3ALc	3BS	3DL2	28996165
BF478559	50	77.457		3BLc	3DL2	29002190			0	0								0	0
BE445539	52	77.56	3AL5		3DL2	29031760									0	0								0	0
CD453612						31851400									0	0								1.56903	2.1322	1.23476
BE495766			3ALc		3DL2	31631737			0.959068	1.14469	0.425595							0	0
BG607570	53	77.755	3ALc	3BL2	3DL2	31599339									0	0								2.28532	2.30044	0.0252666
BE500330	55	77.882	3ALc	3BL2		31560761
BE585797	56	77.953	3AL3	3BL2	3DL2	31415287			0	0		0	0		0.681283	1.1384	1.47542	0.711677	1.07458	1.40117	0	0		0.777879	1.05708	0.986274
BE425919	57	78.053		3BL2	3DL2	31401775									0.439627	0.209886	-1.14915							1.50794	1.89739	0.986662
BE403822.2	58/59	78.382	3A	3BL2	3DLc
BG262775.2	58/59	78.382		3BL2	3DL	31071212
BE494888	59	78.382	3ALc	3BL2	3DL2	30908655			0	0								0	0
BE490700	60	78.599			3DLc	30513174						0	0								0	0
BF291730	60	78.599	3ALc	3BS8	3DLc	30440360
BE443053	60	78.599		3BL2											0	0								2.07288	2.03443	-0.0638201
BQ171931	60	78.599	3ALc	3BL2	3DLc	30409962			1.06704	1.27356	0.425595							2.34097	3.01692	0.931582
BF482732	61	79.717	3AL3	3BL2	3DL2	1957534
BE591575	62	80.142	3AL3	3BL2	3DL2	30205154
BE443995			3AL3			30128092						1.66679	2.25464	1.11511							1.21892	1.91571	1.84427
BG263769				3BL2		30300120			0	0					0	0		0.971115	1.4652	1.30268				0	0
BE444252	63	80.219	3AL3	3BL2	3DL2	30036685									0	0								0	0
BF482385	63	80.219	3AL3			29499627									0	0								1.42061	1.716	0.715331
BG607861	63	80.219	3AL3	3BL2	3DL2	29784931
BG604453	64	80.271	3AL3	3BL2	3DL2	29616732			0	0		0	0		0	0		0	0		0	0		2.81515	3.12826	0.457662
BE403757	65	80.889	3AL3			29501828			0	0					0	0		0	0					0.997119	1.35501	0.986274
BF429272	65	80.889		3BLc		29453509			0.739098	1.05857	1.3667	0.768899	0.856084	0.371951				1.35125	0.764526	-1.7411	0.892766	1.26764	1.72778
BE607113	66	81.279		3B		32867997
BG263758	66	81.279			3DL2	32822061			0.863933	0.412456	-1.14915	0.985465	1.64667	1.47542	0	0		0.947683	0.953232	0.014992	1.081	1.63099	1.30268	0	0
BQ159467	67	82.356	3AL3	3BL2	3DL2	32640249			3.27154	3.0587	-0.220972	1.89676	1.81818	-0.126699	0	0		1.79434	2.82008	1.84427	0	0		1.99424	2.71003	1.23476
BE406587	68	84.961	3AL3	3BL2	3DL2	31723293			1.32068	2.10172	1.30045	0.708235	0.338123	-1.14915	0	0		0	0		0	0		0	0
BG313152	68	84.961	3AL3	3BL10	3DL2	33154471
BE494474	69	85.759	3A			29419469			1.61662	1.20058	-0.813698	0.72105	0.652779	-0.289562	0	0		1.18223	1.67224	1.33722	0.43	0.3	-1	1.70341	1.99331	0.691759
BF202765					3DL2	33336814						0	0								0	0
BE490678			3AL3		3DL2	33695429									0	0								0	0
BE443568	70	85.86	3AL3	3BL2	3DL2	33888726			1.79	2.43	1.23				0	0		0.860063	0.865099	0.014992				1.88686	2.5641	0.986274
BF483884	71	86.862		5BL16		32868394
BG604501				3BL2	3DL2	34340124									0	0								0	0
BE490651	71	86.862	3AL3	3BL2	3DL2	34462441			0.993057	0.967959	-0.0858423	0	0		0.301584	0.151791	-1.14053	1.36166	1.50659	0.426811	0	0		0.670195	0.657762	-0.0638201
BG313636	72	87.047	3AL3	3BL2	3DL2	34661059
BF478742	73	87.884	3AL3			34942821
BE405208			3AL3	3BL2	3DL2	35368600									0	0								2.22992	2.6936	0.715331
BF291861	74	89.405	3AL3	3BL2	3DL2	35679345
BF473034	74	89.405		3BL2	3DLc	37013874
BE490744	74/75	89.556	3AL3		3DL2	35727305			0	0		1.35398	1.40056	0.0966442				0.718467	0.948509	0.819796	0.742617	0.420168	-1.11173
BE444440						35904022						0	0								0	0
BE404799	76	89.917	3AL3	3BL2	3DL2	35919829									0	0								0	0
BE445348	76	89.917			3DL2	35919829			0	0		0.687094	1.09343	1.30045	0	0		0	0		0.753701	0.426439	-1.11173	0	0
BE424200			3AL3		3DL2	36266877									0	0								1.54379	2.1756	1.5635
BE489603	77	91.839		3BL10	3DL2	36404023
BM134520	78	92.628	3A	3BL10	3D	36566538
BF478406	79	92.911	3AL3	3BL10	3DL2	36931548
BF483930	79	92.911	3AL3	3BL2		44650978
BF202312	79	92.911		6BLc	7DS4	37072580
BE517914	80	95.822		3BL10					0	0		4.97953	3.79238	-0.904183	0	0		0.97379	0.918274	-0.183929	5.54798	3.13901	-1.83913	2.5972	3.52941	1.56594
BE443349	81	97.599		3BL10	3DL2	38224071									0	0								0	0
BE517923	82	100.3		3BL7		38988219
CD454173			3ALc	3BL7	3DL2	39277310			7.2	12	2.6							14.62	16.19	0.41
BF145691			3AL5	3BL7	3DL2	39611925			0	0					0	0		0	0					0	0
BG314548	83	104.178	3AL5		3DL2	39713878			0	0					0	0		0	0					3.3525	4.55581	1.45892
BG607141				3BL7	3DL2	39826163			0	0								0.638779	0.385802	-1.08823
BM137713			3AL5	3BL7	3DL2	40687325									0	0								0	0
CD452413			3AL5	3BL7	3DL2	40508610						0.651004	0.569801	-0.27429	4.65099	2.22046	-1.98196				0.714113	0.718294	0.014992	0	0
BE444392	84	110.068	3AL5	3BL7	3DL2
BG607326	84	110.068			3DL2	40302568
BE517732	85	110.122	3AL5	3BL7	3DL2	40266169						0	0								0	0
BE405221	86	110.379	3AL5	3BL7		40193390									0	0								0	0
BE494161	87	110.827	3AL5	3BL7	3DL2	40019165
BG262785	88	114.548	5AL17	5BL16	5DL5
BE497664	89	114.906	3AL5		3DL2	24761710
BF293500						41190141			0.622098	0.891001	0.950509	0	0		0	0		2.04721	1.8018	-0.4313	1.60311	2.01562	0.830172	3.84713	4.36409	0.586226
BE591222						41205771						0	0								1.94223	2.04518	0.203503
BM138210						41246229									0	0								3.81941	5.19031	1.37122
BQ167580						41323031			1.78037	0.849979	-1.65231	0.559456	0.667735	0.425595	0.486044	0.232045	-1.14915	2.60395	2.57827	-0.03786	0	0		1.74514	2.26244	1.21973
BF200942	89	114.906	3AL5	3BL7	3DL2	41458197
BF478499						41550458			0.935389	0.498132	-1.1285				0	0		1.05664	0.684932	-1.05482				1.74792	1.71549	-0.0638201
CD454852	90	115.396			3DL3	41578234			0	0		0	0					0.998547	0.564972	-1.11173	0	0
BE445328			3AL5			41696299						0	0		0	0					0	0		0	0
BE517780			3AL3	3BL7	3DL2	41717877						0	0								0	0
BF200549	91	116.51		3BL10	3DL2	41706909						0	0								0	0
BE471045	92	117.259		3BL7		41903233
BE443288			3AL5	3BL7	3DL2	41942758			0	0		0.739098	0.882145	0.425595	0	0		0	0		0.810747	0.458716	-1.11173	2.99136	4.06504	1.37122
BE444736	93	117.774		3BL10	3DL2	41988183
BE404374			3AL5	3BL7	3DL3	42200674			0.848018	0.404858	-1.46801				0	0		0.484128	0.292398	-1.08823				1.59973	2.01288	0.986662
BG607279	94	122.081		3B		42492819									0	0								0	0
BF474720	94	122.081	3AL5	3BL7		42493284
BE443397.1	95	125.184	3AL5	3BL7	3DL3
BE443397.2	95	125.184	3AL5	3BL7	3DL3
BG262734	96	126.355	3AL5	3BL7	3DL3	42654615			3.33742	3.89484	0.657958				0.393464	0.187846	-1.14915	3.25418	4.21941	1.27969				3.14476	3.8665	1.02379
BM134437	96		3AL5		3DL3				1.21145	2.02429	1.47542	0.880456	0.420345	-1.14915				0	0		0.965808	0.971463	0.014992
BE497740	97	127.123	3AL5	3BL7	3DL3				0	0		2.13638	3.42131	1.75751	0	0		1.23166	1.23887	0.014992	2.28055	3.51254	1.74286	14.2	20.4	2.1
CD452844	98	130.223	3AL5	3BL7	3DL3	42849698						0	0		0	0					0	0		3.31051	3.67872	0.414213
BE495175				3BL7	3DL2	42864954			0.541963	0.272777	-1.14053	0.455151	0.724323	1.30045	0	0		0	0		0.499274	0.784683	1.46364	0	0
BE494000	99	130.269	3AL5	3BL7	3DL2
BF483498	100	137.129	3AL5	3BL7	3DL2	42914023									0.373325	0.187899	-1.14053							3.32223	4.51467	1.62911
BF429350	101	138.851	3AL5		3DL3
BE498661	101	138.851	3AL5	3BL7	3DL3
BE403428	102	144.461	3AL5	3BL7	3DL3										0	0								0	0
BE604959	103	146.329	3A		3DL3	35709403									0	0								2.79163	2.9506	0.24121
BE638071.1	103	146.329		3BL7	3DL3
BE493800.1	104	150.073	3AL5	3B	3DL3
BG313589	104	150.073			3DL3
BF483299	104	150.073	3AL5		3D	43046424			23.9	21.8	-0.37	0	0		0	0		22.97	35.25	2.12	20.4	12.3	-1.86	1.35271	0.816993	-1.08823
BQ788627.1	105	152.68				31377441
BQ788627.2	106	153.18				43142392
PSR1205P	107	154.512
BE488620	108	155.131		3BL7	3DL3	43513737
CA633020
CA680465
BE499049.3	109	157.529	3AL5		3DL3
BE426763	109	157.529	3A	3BL2	3DL2	8203184
BE405348	110	158.903		3BL7	3DL3	43683478									0	0								0	0
BE499049.1	110	158.903	3AL5		3DL3
BF482939	111	162.295	3AL5			43821699			0.863933	0.412456	-1.14915				0	0		0.947683	1.42985	1.30268				2.24352	2.82294	0.986662
BG263661	112	162.02	3A	3BL7	3D	43859170
BG608151			3AL5	3B	3DL3	43889419									0	0								10.68	14.09	1.54544
BE444864	113	169.323	3AL5	3BL7	3DL3	44099577						0	0		0	0					11.59	21.32	3.46	0	0
BE426418.1	113	169.323	3AL5	3BL7	3DL3	44107636			1.50746	2.29917	1.72279							1.67498	2.36048	1.5635
BE442875	113	169.323	3AL5	3BL7	3DL3	44147756
mwg41.2P	114	170.504
mwg41.1P	115	171.3
BE605103.1	116	172.184	3AL5	3BL7	3DL3
BE605103.2	117	172.525			3DL3
BE443092	118	175.397	3AL5	3BL7	3DL3
BE443092.1	119	179.88	3AL5	3BL7	3DL3
BE494622	120	181.949	3AL5			44448532
BF200774			3AL5	3BL7	3DL3	44772571			0.432546	0.206505	-1.14915							1.9755	2.08799	0.23146
BM137927	121	189.317	3AL5	3BL7	3DL3	44812719			1.09608	1.8315	1.47542				0	0		2.40467	2.26757	-0.183929				0	0
BE404841	122	189.974		3BL10		25332164									0	0								0	0
BE638071.2	123	197.042		3BL7	3DL3
						Rice pseudomolecule			T. aestivum (x 10-3)									T. dicoccoides (x10-3)						Synthetic wheat (x 10-3)
	Rec. block	Linkage	4A	4B	4D	Os3	Os11		A genome			B genome			D genome			A genome			B genome			D genome
			Bin name	Bin name	Bin name	Nucleotide	Nucleotide		θw	θπ	Tadj. D	θw	θπ	Tadj. D	θw	θπ	Tadj. D	θw	θπ	Tadj. D	θw	θπ	Tadj. D	θw	θπ	Tadj. D
BF483372.2	1	0	1AS3	1BSsat18	1DS5
BM138642	2	4.54	4A	4BS	4DS2
BE500311	3	5.196		4BSc	4DSc	26098600			0	0		3.597	2.33	2.33	0	0		0.589143	0.333333	-1.11173	3.59883	2.33281	-1.63982	1.97109	2.77778	1.5635
BF483640			4AL13	4BS1	4DS2	26273853			0	0		1.86629	2.178	0.528085				0.925355	0.52356	-1.11173	2.72962	3.0888	0.505207
BE443038	4	16.007	4ALc	7BL10	4DS2	26732911
BE590748			4AL13	4BS1		26832489			0.712127	0.651678	-0.194921				0	0		0.829408	0.537634	-1.05482				3.41737	4.47196	1.17894
BE489555	5	18.185	4AL13	4BS1	4DS2	26950465
BF483028	6	22.013		7BLc		27441143
BE591356	7	23.112	4AL13	4BS4	4DS2	27718222									0	0								1.52829	2.07684	1.45892
BE445831	8	23.398		4BS1	4DS2							0	0		0	0					0	0		3.1	3.1
BM134503	9	23.74	4AL13		4DS2
BF474493	10	30.943	6ALc	6BLc		28790023
BE605097	11	32.088				28783008
BF482356							23349923		0	0		0	0					0	0		0.651216	0.393314	-1.08823
BE443211							23323506		0	0		0	0		0	0		0	0		0	0		0	0
BE404378	12	32.951		4BS1	4DS3	28891821			0.780989	0.714694	-0.194921				0	0		0.867776	0.524109	-1.08823				1.77319	2.40964	1.23476
BE442868			4ASc	4BS1	4DS2	28924375						0	0		0	0					0	0		0.687733	0.415369	-1.08823
BE404977			4AL13	4BS	4DS2	28948144			0.988487	0.471921	-1.14915	0	0		0	0		3.25294	2.65849	-0.657484	1.67133	0.945626	-1.40085	0	0
BF482960	13	33.972	4AL13	4BS1	4DS3	29094633						1.36976	0.689417	-1.74687	0.35845	0.513391	0.950509				3.35234	2.80998	-0.708429	1.22782	1.73032	1.5635
BE518014				4BL5	4DL9	29309424						0	0								2.10751	2.14676	0.0693522
BF474615			4AL13		4D	29313938			2.30506	1.10047	-1.86311				0	0		3.15826	2.14592	-1.39844				11.686	13.34	0.8
BG604678			4AL13		4DS2	29313954			1.9594	0.986193	-1.74687	0	0					1.29	0.98	-1.13	0.402998	0.608495	1.40117
BG604493			4AS4		4DS3	29425874						2.70039	1.28921	-1.65231							1.97478	1.11732	-1.40085
BF484585	14	36.702		4BS1		29577453			0	0		1.84492	0.880799	-1.65231	0.495003	0.236323	-1.14915	1.10464	1.5625	1.33722	1.34918	1.9084	1.33722	1.78004	2.47253	1.60077
BE498476					4DS2	29610997									0	0								0	0
BE490281	15	38.785	4AL12	4BS1	4DS3	29836326	3063294
BG275007			4AL12			29947567						0	0								0.708388	0.712536	0.014992
BF482950	16	40.839		4BS1	4DS2	30242433			1.78695	2.1328	0.611946	0	0		0	0		1.96018	1.39659	-1.03446	0	0		1.89988	1.93526	0.0693522
BE499340	17	41.288	4AL12	4BS1	4DS2	30322833						0	0								1.76302	1.82876	0.120301
BE637808					4DS2	30534080			0.449438	0.643708	0.950509	0	0					1.53949	1.16225	-0.936129	1.00138	1.57381	1.84427
BE403913	18	43.643	4AL12	4BS1	4DS2	30882824
BE404401			4AL12	4BS4	4DS1		20879410		0	0								0	0
BE498699						30945705			0	0								1.01576	0.574713	-1.11173
BE422566	19	43.736			4DS1	30969989			0	0		0.586437	0.279975	-1.46801				0.419817	0.633413	1.30268	0.319607	0.180832	-1.11173
BE425830	19	43.736			4DS3	31062827			0	0		0	0		0	0		1.08765	0.615385	-1.11173	0	0		1.05729	1.43678	0.986274
BE442666		43.736	4AL13	4BS8	4DS3	31080859			0.72415	0.633823	-0.27429	1.3399	0.906232	-0.909202				2.38305	2.09738	-0.4313	1.4698	0.831601	-1.40085
BE404468			4AL13			36673187			0.956222	0.938396	-0.0589451							1.90739	1.69563	-0.503444
BE422567	19	43.736	`						0	0								1.72013	0.973236	-1.40085
BE406462				4BS1	4DS2	24757408			0	0								1.54024	1.54926	0.0188908
BE591150	19	43.736	4AL12	4BS1	4DS2	24631188
BE494051	20	44.63	4AL13	4BS1	4DS1		11822994					0	0		0	0					0	0		1.03937	1.41243	0.986274
BF293573			4AL12				8023284					0.351031	0.167588	-1.14915							4.20499	2.53968	-1.84361
BE404608	21	46.294	6AL4	6BL5	6DL1		7779017
BE591169	22	46.38	4AL13	4BS			7641995		0	0		1.1891	0.567698	-1.14915				0	0		1.30438	0.738007	-1.11173
BQ162835			4AL12		4DS3		6097825		0.870938	0.4158	-1.14915	0	0		0	0		0.955367	1.5015	1.46364	0	0		0	0
BE499456	23	47.733		4BS8	4DS3		4977256		0	0		0.994589	0.474834	-1.14915	0	0		0	0		0	0		1.43166	1.94553	0.986274
BE398523				4BSc	4DS1		4956402		0.375579	0.328731	-0.27429	0	0					0.428831	0.45325	0.156474	1.26006	0.761035	-1.51297
BE438268	24	48.052		4BS4	4DS3				0	0		0	0		0	0		1.47902	1.76662	0.699617	2.00559	1.13475	-1.66706	2.24694	2.79898	0.998626
BE517671			4AL12	4BSc			4234360		0.829923	0.759474	-0.194921							0.885929	1.33668	1.30268
BE443232				4BS8	4DS3		3719385		0	0		0	0		0	0		1.76449	1.44204	-0.657484	0	0		0	0
BG604507					4DS1		3473221		0	0		0	0		0	0		0	0		1.69296	1.02249	-1.51297	1.0552	1.51456	1.62123
BE405585					4DS1		3262006		0	0		0	0		1.21603	0.580552	-1.14915	0	0		0	0		2.91075	4.04313	1.4488
BM135193			4AL12	4BS8	4DS1		3250313		0	0		0	0		0	0		0	0		0	0		0	0
BF428978	25	49.165	4A	4B	4D		2803976
BE445184	25	49.165	4AL12	4BS4	4DS1		2775017					0.887732	0.423819	-1.14915							0.97379	0.550964	-1.11173
BE488233	26	49.378			4DS1		2717943								0	0								1.0634	1.44509	0.986274
BE499374							2470313								0	0								2.29961	3.125	1.23476
BE497402							1672188		0	0								0	0
BE499948			4ALc	4BSc	4DS1		1595688		0	0					0	0		0	0					0.543481	0.738552	0.986274
BE590727	27	50.537	5BL14	5BLc	5Dc		1257569
BE500634			4AL12	4BS4	4DS1		845934		0	0		0.497295	0.237417	-1.14915				1.1012	1.17688	0.221711	0	0
BE406580	28	51.053	4ALc	4BS4	4DSc		30770297		0	0		0	0		0	0		0	0		0	0		1.87723	1.8424	-0.0638201
BE405059							25274908								0	0								1.83053	1.93477	0.195897
BE444811	29	51.829	4A?c	4BSc	4DSc		26488475		1.11504	1.86319	1.88482	0	0		0	0		0	0		0	0		0.782302	0.869313	0.333503
BE517645							26992576					0	0		0	0					0	0		0	0
BE497184			4ALc	4BS4	4DSc		30763448		0	0		0.712936	0.340368	-1.14915	0	0		0.776892	0.43956	-1.11173	0.782048	0.442478	-1.11173	1.78627	2.08398	0.687311
BE494023	30	52.037	4AL4	4BS4			30595095		0.427829	0.528541	0.540555	0	0		0	0		0	0		0	0		1.9289	2.62123	1.45892
BE403900	30	52.037	4ALc		4DSc	32804524	29513908		2.39886	4.0084	2.12145	0	0					0	0		0	0
BE517645		52.037					29437188					0	0		0	0					0	0		0	0
BE405597	30	52.037	2AS5	2BS1	2DS5	12890432	28396992					0	0		0	0					2.97047	1.68067	-1.40085	0	0
BE444858	30	52.037		4BS4	4DSc		28396137		0.588042	0.982594	1.47542	0.86859	0.41468	-1.14915	0.618516	0.29529	-1.14915	0	0		0.952792	1.25786	0.819796	1.41243	1.38622	-0.0638201
BF482269	30	52.037	4AL	4B	4D		23324382		1.54926	2.58876	2.12145	0.391552	0.186933	-1.14915	0	0		0	0		1.28853	0.72904	-1.56222	0.60074	0.834446	1.1665
BE403569				4BS4			30178574					0	0								0.34964	0.197824	-1.11173
BE404377			4ALc				30630532					0	0								0.730342	0.413223	-1.11173
BE489218				4BSc			30742860		1.10359	0.52687	-1.14915	0	0		0	0		0	0		0	0		0	0
BF202695			4ASc	4BLc	4DL9	18967317			0	0					0	0		0	0		0	0
BE605086				4BLc	4DL9	18474637									0	0					0	0
BF202706			4ALc	4BLc	4DLc		25783230		0.406805	0.651478	1.3811	0	0		0.415802	0.198511	-1.14915	0	0		1.89791	1.78971	-0.218882	0.951971	0.57496	-1.3624
BE591915				4BLc	4DLc		18145945								0	0								0.616094	0.855774	1.1665
BE446344					4DLc	17745923			0.649691	1.08561	1.47542	0	0		0	0		0	0		0.536397	0.30349	-1.11173	0.832991	1.15705	1.1665
BE637507			4ALc	4BLc	4DLc		14429573		0.702063	1.17312	1.47542	0	0		0	0		0	0		0	0		0	0
BQ168914	30	52.037	4ASc	4BLc	4DLc	15667154
BF145268	30	52.037	4ASc	4BLc	4DLc	15666684			0	0		0	0		0	0		0	0		0	0		0.700832	0.952381	0.986274
BF202969	30	52.037	4ALc	4BS4	4DLc	15402257
BE591861				4BLc	4DLc	15425144			1.49604	1.78559	0.690018				0	0		0	0					1.0164	1.12543	0.409825
BE446061	30	52.037	4ASc	4BLc	4DLc	1173235			0	0		0	0		0	0		0	0		1.09778	0.621118	-1.11173	2.04979	2.78552	1.23476
BF478884			4AS1	4BLc	4DL9	13205662			0	0		0	0		0	0		0	0		0	0		0	0
BE490177					4DL9	12909429						0	0								1.72013	0.973236	-1.66706
BG263213	30	52.037	4AS1	4BLc	4DL	12731058			0	0		0.47459	0.226578	-1.14915	0	0		0	0		5.72657	3.24006	-1.94429	1.76469	1.73195	-0.0638201
BE471268	30	52.037	4AS1		4DL9	12610492			0.945006	1.57907	1.47542				0	0		0	0					1.00805	1.36986	0.986274
BE426016	31	52.219	4AS4	4BLc	4DL9	12456545	742264		0.403818	0.674764	1.47542	0	0		0	0		0	0		0.507882	0.287356	-1.11173	1.17405	1.30463	0.414213
BQ160340	31	52.219		3BS		12368990
BE496940			4AS1	4BLc	4DL9	12196638			0	0		0	0		0	0		0	0		0	0		0	0
BF428595.1	32	52.742	1AS3	1BSsat18	1DS5
BE443537			4AS1	4BLc	4DL9	11970264			0	0		0	0					0	0		0	0
BE604985.1	33	53.72	4AS1	4BLc	4DL9	11871052
BG606980	33	53.72	4AS1	4BLc	4DL13	11797039
BE443190	34	54.19	4AS1	4BLc	4DL9				0	0		0	0		0	0		0	0		1.01285	1.01878	0.01	1.74378	1.05319	-1.3624
BF474224	34	54.19	1A	1BLc	1DL4
BE443253			4ALc	4BLc	4DL9	11446794			0.727779	0.666001	-0.194921	0	0		0	0		0	0		0.745751	1.17206	1.46364	2.48606	2.12713	-0.551571
BE490599	34	54.19	4ALc	4BLc	4DL9				1.04287	0.912787	-0.27429				0	0		0	0					0.989078	1.34409	0.986274
BE424493	35	54.283		4BLc	4DL9	11323268			0.654973	0.573275	-0.27429				0	0		0	0					1.62048	2.32593	1.62123
BE591521	35	54.283	4AS1	4BLc	4DL9	11017692
BE490435	35	54.283	4AS1		4DL9
BE405190			4ASc	4BLc	4DLc	10962564									0	0								0	0
BE490350				4BLc		10532513			0.760016	0.665215	-0.27429	0	0		0	0		0.833693	0.471698	-1.11173	0	0		2.50297	2.77148	0.409825
BE442869			4AS1			10518845			0.47529	0.567279	0.425595	0.382716	0.182715	-1.14915	0	0		1.62804	1.88463	0.602104	0.839634	0.475059	-1.40085	1.14976	1.60966	1.64955
BE405519	36	54.968	4AS4	4BLc	4DL9	10032017						0.959068	0.457875	-1.46801	0	0					1.72176	2.0727	0.838697	2.82029	2.35048	-0.726731
BE499509	36	54.968	4AS4	4BLc	4DL9	10024595
BE497618			4AS4	4BLc	4DL9	9894061			0.780259	0.372509	-1.14915							0.855898	1.29136	1.30268
BE442811			4AS4	4BLc	4DL9	9811321			0	0		0	0		0	0		0	0		0	0		0.97081	0.586338	-1.08823
BE406617					4DL9	9760234			0	0		0	0		0	0		0.714213	0.462963	-1.05482	0.714441	0.431499	-1.08823	0.706364	0.457875	-1.05482
BE426317	37	55.061	4AS4	4BLc	4DL9	9606435			0	0		0	0		0.666276	0.335345	-1.14053	0.783782	0.443459	-1.11173	0	0		1.55201	1.58091	0.0693522
BE442776					4DL9	9559200			0.573898	0.525183	-0.191812	0	0		0.565345	0.269906	-1.14915	0.612627	0.34662	-1.11173	0.616904	0.34904	-1.11173	0.676623	0.93985	1.1665
BE442961			4AS4		4DL9	9498307			0.51725	0.452731	-0.27429	0	0		0.625722	0.29873	-1.14915	0	0		0	0		0	0
BF485396	38	55.247	4AS4	4BLc	4DL9	9443918
BE497224	38	55.247	4AS1	4BLc	4DL	9424811			1.86918	1.4873	-0.728388	0	0		0.78789	0.376152	-1.14915	1.64031	2.16551	1.2293	0.474478	0.268456	-1.11173	2.6988	3.12415	0.602104
BE445427	38	55.247		4BLc	4DL9	9364883			0.866255	0.758202	-0.27429	0	0		0	0		0.950231	1.25448	0.819796	0	0		1.65737	2.25225	0.986274
BE591811.1	39	55.619		4BL5	4DL9
BE352626		55.619	4AS1	4BLc	4DL9	9120108	739958		0.582725	0.278203	-1.14915							0.639215	0.361664	-1.11173
BF292275	39	55.619	6ASc
BG606690	39	55.619	4AS4	4BS8	4DL9	8947792
BE517627.3	39	55.619	2ALc	2BLc	2DLc
BE423455	40A	55.859	4AS4		c4D	8873511			0.957973	0.48216	-1.62929	0	0		0	0		1.02262	0.728597	-1.03446	0	0		0.654692	0.691973	0.156474
BE590942				4BLc	4DL9	8848737			0.849135	1.01348	0.543687	0	0		0	0		0.931451	0.731957	-0.69098	0	0		3.19945	4.10628	1.23657
BG313162	40A	55.859	4AS4	4BLc	4DL9	8789392
BE499035			4AS3	4BLc	4DL9	8715709			0	0		0	0		0	0		0.983789	0.594177	-1.08823	0	0		0	0
BM137730	40B	56.044	4AS3	4BLc	4DLc	8711887			0	0					0	0		0	0					2.39438	3.2538	1.37122
BG314427			4AS			8555830			0	0		0	0		0	0		0	0		0	0		1.0727	1.45773	0.986274
BE497989			4AS3		4DL9	8229801			0	0		0	0					0	0		0.402603	0.22779	-1.11173
BG604704					4DL9	8222477			0	0		0	0		0	0		0	0		0.773492	0.437637	-1.11173	0	0
BE637255			4AS3	4BL1	4DL9	7871470			0	0		0	0					0.614758	0.927536	1.30268	1.18421	0.930579	-0.69098
BF483551	40C	58.54	4AS3	4BL1	4DL9				0	0		0	0		0	0		0.549745	0.864006	1.46364	0.771803	0.436681	-1.11173	0	0
BF200627	41	58.65	4AS3	4BL1	4DL9	7486721
BE438226	42	58.904	4AS3	4BL1	4DL9				0.378224	0.180571	-1.14915	0	0					0.414889	0.234742	-1.11173	0	0
BE591195				4BL1		7483597			0.821686	0.413565	-1.14053	0	0		0	0		0	0		1.7898	1.01266	-1.40085	0.863702	1.17371	0.986274
BE403881			4ALc	4BL1	4DL12	7372040			0	0								0	0
BE592047					4DL9	7274114			0	0		0	0		0	0		1.69817	1.02564	-1.51297	0	0		0.613156	0.851692	1.1665
BE404553				4BL1		7215528			0.770926	0.368053	-1.14915	0	0					0.84566	0.478469	-1.11173	0	0
BE591000	43	60.974			4DL13	7073555						0	0		0	0					0	0		2.24352	2.2019	-0.0638201
BE490655				4BL5		6680260			0.749411	0.357782	-1.14915	0	0		0	0		0	0		0	0		0	0
BE499822				4BL1	4DL9	6675998			0	0		0	0		0	0		0.641535	0.362976	-1.11173	0.758553	0.429185	-1.11173	0	0
BE444731				4BL1		6652509			0	0		0	0		0	0		0	0		0	0		0	0
BE470946				4BL1	4DL13	6636214			0	0		0	0		0	0		0	0		0	0		1.08217	0.653595	-1.08823
BE497134			4AS3	4BL1	4DL13	6546874			0	0		1.01266	0.509684	-1.14053	0	0		0	0		0	0		0	0
BE426474				4BL5		6514669			0.934049	0.445931	-1.14915	0	0					0	0		0	0
BE490658			4AS3	4BL5	4DL13	6305967			0	0		0	0		0	0		0	0		0	0		0	0
BF483405			4AL4	4BL5	4DL13	6109568			0	0								1.43693	1.44535	0.014992
BF473204				4BL5	4DL13	6070769						0	0		0	0					1.14397	0.647249	-1.11173	1.26006	1.33181	0.156474
BE426083	44	63.116		2BS3		6001480									0	0								0	0
BE442995			4AS3	4BL5	4DL9	5899382			1.51551	0.762777	-1.45138	0	0		0	0		3.22818	2.43531	-0.942971	1.58159	0.894855	-1.40085	0	0
BE498182	45	63.224	6AL4	6BL5	6DL12
BE443559.2	46	63.427	7AS1	7BS1	4DL13
BG275102			4AS3	4BL5		5809499			2.76499	3.72015	1.39637	0	0								1.15424	0.780045	-1.24468
BE404455.1	47A	64.235	3AL5	3BL7	3DL2
BE606392	47B	64.407	4AL4	4BL5	4DL12
BM138178	48	64.789	4AS3	4BL5	4DL13	5375977			0.429493	0.628857	1.06589				0	0		0	0					1.65763	1.58616	-0.177397
BF473052			4AS3			2830999			0	0		0	0		1.30464	1.14191	-0.27429	0	0		0	0		1.50178	2.04082	0.986274
BE494848	49	67.217	4AS3			2833229						0.486778	0.426059	-0.27429	0.436859	0.219877	-1.14053				0	0		2.43023	3.30251	1.52038
BE498405			4AS3	4BL5	4DL12	3406231			0	0		0	0					0	0		0	0
BF201449			4AS3	4BL5	4DL12	3508498			0	0		0	0		0.605727	0.289184	-1.14915	0.747327	0.422833	-1.11173	0	0		0.724953	0.469925	-1.01325
BF145459	50	70.505		4BL1	4DL13	3634411			0.601207	0.861079	0.950509	0	0		0.323113	0.325005	0.014992	1.97847	1.40962	-1.03446				3.36323	3.961	0.82741
CD454080	50	70.505	4AS3	4BL5	4DL12	3636080
BE499019	50	70.505	4AS3	4BL5	4DL12	3637499			0	0					0	0		0	0					1.66239	2.30911	1.1665
BE497160			4AS3	4BL5	4DL12	3693061			0.582992	0.293427	-1.14053				1.22995	1.07653	-0.350399	0.622334	0.821596	0.819796				0.70217	0.424088	-1.08823
BE405275	51	70.893	4AS3	4BL5	4DL12				0.575441	0.274725	-1.14915	0	0		0.601207	0.526215	-0.27429	0.631225	0.833333	0.819796	0.642124	0.8726	0.986274	0.686449	1.03648	1.40117
BE404717	52	72.37	4AS4	4BL5	4DL12	3814397			0.866255	0.413565	-1.14915	2.09582	1.05485	-1.14053				0	0		0	0
BE405371	53	72.51	4AS3	4BL5	4DL12		29408702		0	0		0	0		0	0		0	0		0	0		1.31406	1.78571	0.986274
BE446161	54	73.143	4AS3	4BL5	4DL12	4061738						0	0								2.12516	2.58294	0.775012
BE442631	55	75.394	4AS4	4BL5	4DL13	4183908			0	0		0	0					0	0		0	0
BE425146			4A	4BL5	4DL13	4188955			0.705135	0.61718	-0.27429	0	0		0	0		1.54698	1.99368	0.931582	0.780322	0.441501	-1.11173	0.872568	1.21202	1.1665
BE442741				4BL5		4268407			0	0								0	0
BE591739	56	76.104		4BL5	4DL9	4310471			1.43974	1.1693	-0.660626	0.28979	0.138351	-1.14915	1.54192	1.04205	-1.24468	1.19979	1.08696	-0.359292	0.635766	0.359712	-1.40085	1.04	1.3	1.45
BE591172			4AS4	4BL5	4DL13	4389766			0	0		0.67557	0.322529	-1.14915	0	0		0	0		0	0		1.54595	1.63399	0.195897
BG263563			4AL5	4BL5	4DL12	4705725						0	0								1.06472	1.40562	0.819796
BE424593			4AS3	4BL5	4DL13	5149970						0.446325	0.710278	1.30045							0.489592	0.492459	0.014992
BE425301			4AL4	4BL5	4DL13	5303776			0.729065	0.348068	-1.14915	0.700083	1.12115	1.3811	0	0		1.59948	1.25691	-0.69098	0.747327	0.98661	0.819796	4.17162	5.16503	1.00871
BE518255	57	78.665	4AL4	4BL5	4DL13	2380155			0	0		0.945006	0.451162	-1.14915	0	0		0.901749	0.510204	-1.11173	1.03662	1.04268	0.014992	0.851706	0.514403	-1.08823
BF293541	58	78.88	4AL5	4BL5	1DL2				0	0								0	0
BF485399	59	79.126		4BL5		2550399			1.07775	0.514536	-1.14915	0	0		1.94125	1.6991	-0.350399	2.36445	1.33779	-1.40085	0.927784	1.39983	1.30268	4.64669	6.13	1.3942
BE444458	60	81.098		4BL5	4DSc	2718223									0	0								3.00917	3.11165	0.15875
BE471015.3	61	81.2			7DLc
BE638039	61	81.2	4AL5	4BL5	4DL12	2801804						0	0		0.527292	0.482532	-0.194921				0.665347	0.401849	-1.08823	1.75766	2.38854	1.37122
BE444616	63	88.11	4A	4BL5	4DL13	1770256
BI479207	64	91.205	5AL23	4BL5	4DL12	1955207			0	0								1.62325	0.980392	-1.51297
BE494765	65	95.272	5AL23	4BL5	4DL12	2082812						0	0		0	0					0.657037	0.371747	-1.11173	1.81548	2.10161	0.602104
BE494910			5AL10	4BL5	4DL12	2052141						0	0		15.3	7.31	-2.2				33.7	21.9	-1.87	20.5	21.7	0.28
BE403305	66	97.586	5AL23	4BL5	4DL12	2035538			0.529141	0.252621	-1.14915							0.580436	0.583835	0.014992
BE442582			5AL23	4BL5	4DL12	1503741						2.35217	1.12296	-1.65231							3.44025	3.73074	0.324185
BE405269					4DL12	1324943						0	0		0.446882	0.224921	-1.14053				0	0		0.496541	0.674764	0.986274
BE499546					4DL12	1324707						0.441434	0.702494	1.30045	0.43371	0.207061	-1.14915				0	0		0.519078	0.721015	1.1665
BF482216	67	102.046	5AL23	4BL5	4DL13	1174866			0.702063	1.17312	1.47542	0	0		0	0		0	0		1.21833	1.83959	1.40117	1.82147	1.78768	-0.0638201
BE498678	68	106.504	6ASc	6BSc		1003904
BE591578.2	68	106.504	1AS3		1DS5
BM134439	69	106.767			4DL13	997724
BF482595	70	109.198	5AL23	4BL5	4DL13	914266
BG604404				4BL5		102273						1.20466	1.91709	1.66129							2.64288	2.65836	0.0224807
BF200716	71	127.364			4DL12	4190700
						Rice pseudomolecule			T. aestivum (x 10-3)									T. dicoccoides (x10-3)						Synthetic wheat (x 10-3)
	Rec. block	Linkage	5A	5B	5D	Os3	Os9	Os12	A genome			B genome			D genome			A genome			B genome			D genome
			Bin name	Bin name	Bin name	Nucleotide	Nucleotide	Nucleotide	θw	θπ	Tadj. D	θw	θπ	Tadj. D	θw	θπ	Tadj. D	θw	θπ	Tadj. D	θw	θπ	Tadj. D	θw	θπ	Tadj. D
BE444854	1	0	5AS3	5BS6	5DS2				0	0								1.06152	0.600601	-1.11173
BE405667	1	0			5DS2				0	0		0	0					0	0		1.399	1.6899	0.715331
BE499834	2	13.187			3DL2
BE399966	2	13.187	5AS7	5BS6	5DS2	7900254			1.83095	2.18531	0.611946	0.600087	0.286492	-1.14915	1.67837	0.801282	-1.65231	2.67792	2.10438	-0.82229	0	0		2.55512	1.54321	-1.60974
BE606960.2	2	13.187	3ALS	3BL2
BE425838.2	2	13.187			1DL2
BF483299.1	2	13.187	3AL5		3DL2							0	0		0	0								1.35271	0.816993	-1.08823
BE500231.2	2	13.187	3AS4	3BS9	3DS6
BE404603			5A	5BS6	5DS2			27717251				0.643207	0.921234	0.950509							0.70556	0.709692	0.014992
BE636954			5AS7	5BS6	5DS2	28273354		27615739	1.87792	1.46073	-0.72873							1.33643	1.68032	0.830172
BF474606			5AS3	5BS6	5DS2	27821295		27500511	0	0		0	0		0	0					0	0		1.92357	1.6922	-0.447939
BF201102	3	15.985	5AS3	5BS6	5DS2			26873619	1.17039	1.0244	-0.394391	2.74955	4.06931	1.71127	0	0		0	0		3.01609	3.60258	0.779726	2.66	2.21	-1.12
BE292081	4	26.35
BF292081			5AS3	5BS5	5DS1			26213773	0.976506	1.1655	0.425595	0	0		0	0		1.07117	0.606061	-1.11173	0	0		3.98848	5.72117	1.76579
BE591275	5	28.248	5AS3	5BS6	5DS1			26128738	0	0		1.06	0.76	-1.15	0	0		2.28055	2.29391	0.0242237	0.834192	1.10722	1.34674	1.7078	2.39091	1.91218
BQ167501	6	30.797	5AS3	5BS8	5DS1			25928979	0.486778	0.697188	0.950509				0	0		1.06793	1.61128	1.64145				0.972092	0.80728	-0.583254
BE444720			5AS3	5BS5	5DS1	24959851		25537980	0.455151	0.543242	0.425595	0.739947	0.706527	-0.126877				0	0		0.405839	0.229621	-1.11173
BE496976	7	30.936	5AS3	5BS8	5DS1			19597726	0.674157	0.590065	-0.27429	0.641926	1.07263	1.47542	0	0		0	0		0.704155	0.398406	-1.11173	1.32114	1.79533	1.23476
BE443538	7	30.936	5AS1	5BS4	5DSc			19825019	0	0					0	0		0	0					1.97816	2.68817	1.23476
BE435260	7	30.94
BE404894			5AS3	5BS8	5DSc	24106396		24693224				0	0								0	0
BF291319	8	31.187	5AS3	5BS8	5DSc			24454618							0	0								0.892766	0.992063	0.333503
BE498665	9	31.303	5AS	5BS4	5DSc			23998475							0.9	0.69	-0.93							2.07	2.07
BE499257	10	31.366	5ASc	5BSc	5DSc			23794846	0.358764	0.32831	-0.194921				0	0		0	0					1.5411	1.86155	0.845192
BE636795	10	31.366	5AS1	5BS4	5DSc			23590193	0	0					0	0		0.433725	0.245399	-1.11173				0.44	0.6	1.44
BE443751	10	31.366	5AS3	5BS6	5DS2										0	0								1.47568	2.15389	1.75578
BE352603	10	31.366	5ASc	5BS8	5DSc	24649607		3144922	0	0								1.44516	1.90788	1.28389
BG604817	11	31.454		5BS4				23483826							0.347106	0.174703	-1.14053							1.54595	1.80906	0.691759
BM138094.1	12	31.891	3ALc	5BL14	3DLc
CD452967	12	31.891	5AS1					23286321				0.688562	0.328731	-1.14915	0	0					0	0		0.664146	0.902527	0.986274
BE446058	12	31.891	5AS1					23283861				0.658992	0.314614	-1.14915	0	0					0	0		0.676355	0.919118	0.986274
BE498768			5AS1	5BS4	5DSc			23158471	0.567336	0.496569	-0.27429	0.586627	0.937207	1.44272	0	0		0	0		0	0		0	0
BF473658			5AS1	5BS4	5DSc			23150736				0.444478	0.707339	1.30045							0.507499	0.306513	-1.08823
BE591974	12	31.891	5AS1	5BS4	5DSc			22380605	0	0		0	0		0	0		0	0		0.660721	0.373832	-1.11173	1.7274	1.69536	-0.0638201
BE445181			5AS1	5BS4				21870283				0.938128	1.00773	0.208405	0.516421	0.246548	-1.14915				0	0		3.70841	4.69322	1.23789
BG313707	12	31.891	5AS1	5BS4	5DSc			20151147	0	0					0	0		0	0					1.98461	1.89904	-0.177397
BE500291	12	31.891	5AS1	5BS4	5DSc				0.261563	0.430849	1.48617				0	0		0	0					0.95568	1.2987	1.23476
BQ161574	12	31.891	5ASc	5BSc	5DSc				0	0								0	0
BE444644			5AS1	5BS4	5DSc			19847888	1.2323	1.51983	0.655448							0	0
BE495896			5AS	7BSc				18764831	0	0		0.478111	0.798904	1.47542				0	0		0	0
BE498878	12	31.891	5AS1	5BS4	5DSc				0.546181	0.478053	-0.27429				0	0		0	0					0.609199	0.852878	1.34164
CD454695	12	31.891		5BS4	4DS3			13964163							0	0								2.26	2.76	1.03
BG274985			5A	5B				13911117	0.487514	0.232748	-1.14915	0	0		0.434295	0.20734	-1.14915	0	0		1.41394	0.8	-1.66706	0.519778	0.336927	-1.05482
BE590865								13848627							0	0								0.893051	1.21359	0.986274
BE404490	12	31.891	5AS1	5BS4	5DSc			7631298	0	0					0	0		0	0					0.68	0.85	1.22
BF483693			1AL1	2BL6	2DL9			7096856	0	0								0	0
BE444353			5AL	5BL	5DLc			5693093	0	0					0.386845	0.194704	-1.14053	0	0					0	0
BE403761	12	31.891		4BL8	5DLc			4210423							0	0								0	0
BE425161			5ASc		5DLc			3500508	0	0		0.360455	0.430219	0.425595				0	0
BG607891	12	31.891	5AL					2851190				0	0								0	0
BE438296	12	31.891	5AS1									0.947785	0.641026	-0.909202	0	0					0	0		5.89	5.89
BE590847	13	32.598		7BSc	7DS5			2216075
BE444702	13	32.598		5BL	5D			1787789	0	0								0.933838	1.0377	0.333503
BE490079	13	32.598	5ALc					1304136							0	0								2.05876	2.41484	0.711686
BE405060	14	33.394	5ALc	5BL6	5DLc			679153	0	0					0	0		0.513787	0.290698	-1.11173				1.50068	1.57495	0.203639
gdm68	15	33.591
BE426080	16	34.929	5ALc	5BLc	5DLc		4538762		0.505882	0.442781	-0.27429	0.431966	0.618684	0.950509	0	0		0	0		0	0		1.10161	1.49701	1.23476
BF474333	16	34.929	3AL3				6438040
BQ168165	16			5BL14			6501043		0	0		0.485312	0.77232	1.30045	0	0		0	0		0	0		0	0
BF483362			5ALc	5BLc	5DLc		6467557		0	0		0	0		0	0		0.547192	0.309598	-1.11173	0	0		0.585887	0.884643	1.40117
BE399630	16	34.929		5BLc								0	0		0	0					0	0		1.99104	2.32288	0.754675
BQ168954	16	34.929	7A	7BL7			7886939
BE499599	17	35.104	5AL12	5BL6	5DLc		8718218					0	0		0	0					0	0		0	0
BG263656	18	35.331	5ALc	5BLc	5DLc		10222823		0.537078	0.641026	0.425595	0	0					0	0		0	0
BE606403			5ALc		5DLc		9258915		0	0		0.59989	0.741107	0.540555				0.570138	0.322581	-1.11173	0	0
BE422464			5ALc	5BLc			11408382								0	0								0.570445	0.344531	-1.08823
BG314435					5D		12308459		0	0		0	0					0.734898	0.739201	0.014992	0	0
BF483227			5ALc		5DLc		12401840		0	0					0	0		1.01723	0.799361	-0.69098				0.526376	0.317914	-1.08823
BE497368	19	38.879	5ALc	5BLc	5DLc		13786377		0.52228	0.623364	0.425595				0	0		0.57291	0.324149	-1.11173				1.94132	2.69655	1.60077
CD453438	19	38.879	5ALc	5BLc	5DLc		13786786		0.622098	0.742501	0.425595				0	0		0.682405	0.3861	-1.11173				1.37547	1.34995	-0.0638201
BE442892	19	38.879	5ALc	5BLc	5DLc		14364718		1.08318	1.29282	0.543687	0	0		0	0		1.78228	2.1662	0.775012	0.522908	0.295858	-1.11173	1.48561	2.01884	1.37122
BE607065			multilocus				15109505					0	0								0.731831	0.474383	-1.05482
BE591790	20	42.604	7A	6BSc	1DS5
BE443187	21	46.508	5AL12	5BL6	5DLc		17509551		1.35398	2.26244	2.12145	0.457737	0.728438	1.30045	0	0		0.515318	0.544662	0.156474	0	0		0.609167	0.827815	0.986274
BE497820			5ALc	5BLc			17657312		1.06704	1.35846	0.767209	1.4354	1.85598	0.995197	0	0								5.20254	6.95	1.81924
BE442918			5AL12	5BL6			18035685					0	0		0	0					0	0		3.61736	4.91573	1.60112
BQ162119				5BL1	5DLc		18065969		1.50404	2.40288	1.82766	0	0		0	0		1.55721	1.56632	0.0188908	0	0		0	0
BE495790	22	50.554	5AL12	5BL6	5DLc		18306115		0	0		0	0		0	0		0	0		0.971115	0.549451	-1.40085	1.34707	1.65017	1.0756
BE442676	22	50.55	5AL12	5BL1	5DLc		18397727		1.11504	0.754148	-0.909202	0	0		0	0		0.636569	0.672818	0.156474	1.39994	1.32013	-0.183929	2.47	2.63	0.36
BF485401	23	52.831	7AL1	7B	7DL5		18892079
BE443745	24	60.227	5ALc				19455343		4.01137	3.51101	-0.394391				0	0								0	0
BE405849			5ALc	5BLc	5DL1		19947637		0.961931	0.459242	-1.14915	1.23941	1.0355	-0.462159	0	0		0	0		0.67978	0.683761	0.014992	8.78364	5.30504	-1.82269
BE443531.1	25	60.415	1AS1	1BLc	1DSc			14259932	0.348375	0.16632	-1.14915	0.304581	0.145412	-1.14915	0	0		0	0		2.00465	1.13422	-1.79631	2.45291	3.33333	1.23476
CD454867	26	72.037	5ALc	5BLc			20410013					0	0		0	0					0	0		1.11306	1.54607	1.4488
CD452445			5AL12	5BL1	5DL1		20429124		1.21832	1.01789	-0.462159				0	0		1.33643	0.756144	-1.40085				0.880536	0.570776	-1.05482
BE443439			5AL12		5DL1		20429188								0	0								0.562208	0.364431	-1.05482
cfd8	26?	72.037
BE495277	27	75.821	5ALc	5BLc	5DL1		20609600		1.76513	1.84144	0.15936	1.46609	1.53986	0.179392	0	0		1.88425	1.63468	-0.531102	1.60822	1.47609	-0.329436	4.99	6.33	1.63
BE494426	27	75.819	5AL12	5BL1	5DL1		20615598		0.944446	0.502955	-1.42961	0	0		0	0		0.508903	0.768403	1.40117	0.428468	0.242424	-1.11173	1.47174	2.06044	1.81122
BE406877			5AL	5BLc	5DL1		21810098		5.01726	3.67309	-1.06984	0	0		0	0		2.18719	1.95787	-0.43142	0	0		4.27834	5.06029	0.797399
BE444562			5AL10	5BLc	5DL1		21862692		0	0		0	0		0	0		0.690313	0.416927	-1.08823	0	0		1.97498	2.30415	0.754675
BE637838	28	84.722	5AL10	5BL1	5DL1				0	0		0.291626	0.487296	1.47542				0.547192	0.309598	-1.40085	0.319607	0.421941	0.819796
BQ170221	28	84.722	5AL10	5BL1	5DL1							0	0								0	0
BF478964	29	85.063		5BL1	5DL1							0	0								0	0
gdm153	30	102.72
BE399939	31	102.944	5ALc	5BL14	5DL1				0.580625	0.970201	1.47542				1.42272	1.24526	-0.350399	0.638061	1.00281	1.46364				3.24889	4.04709	0.998626
BQ171643	32	105.653	5AL10		6DSC
BQ167888	33	107.116	5AL10	5BL14	5DL1		23013417
BQ169642	34	113.882	5AL10	5BL9		26058365
BF483487	35	114.324	5AL10	5BL9	5DL9	25887724			0.93411	1.44261	1.6648				0	0		0.967129	1.21599	0.830172				4.79918	5.31401	0.493722
BF484082	36	116.547
AY672996.1	37	122.889				11071613			0	0		0.437835	0.20903	-1.14915	0	0		0	0		0	0		1.39546	0.842815	-1.51
BE406438	38	127.847	1AS3	1BS18	1DS5	23587904		24341728
BQ169999	39	137.13	5AL10		5DL				2.42291	1.9279	-0.645975	1.81038	0.864304	-1.46801	0	0		1.8443	1.81008	-0.0638201	2.16862	1.22699	-1.40085	0.878531	0.569476	-1.05482
BE443049	40	139.131			3DL2	33432955									0	0								0	0
BJ248340						31655445						0	0		0	0					1.1533	0.652529	-1.40085	1.3678	0.826105	-1.3624
BJ309328						31701307			0.571916	0.706547	0.540555	0	0		0	0		0	0		0	0		1.48362	0.896057	-1.3624
AY244508.1						31796058			0.773312	0.700093	-0.289562	0	0					0.39807	0.225225	-1.11173	1.25433	1.38889	0.409825
AJ612027						31981894			2.44868	3.15642	1.03044	0.494244	0.23596	-1.14915	0	0		0	0		2.26423	1.36752	-1.60974	0.588699	0.355556	-1.09
BF293620						31985332			1.31888	1.6441	0.779669							0	0
BE404341			5ALc			31975339			1.87353	2.03737	0.276501	0	0					0	0		1.29958	1.02124	-0.69098
BJ224975						31998019			1.57578	2.19422	1.10249	0	0		0	0		0.864268	0.488998	-1.11173	0.550804	0.332668	-1.08823	2.50438	1.62338	-1.5347
BE497820			5ALc		5DLc	32534391			1.06704	1.35846	0.767209	1.4354	1.85598	0.995197	0	0		0.585241	0.772627	0.819796	1.18091	0.668151	-1.56222	5.20254	6.95	1.81924
BG607308	41	140.658	5AL17	5BL16		33907886			0.784056	1.24774	1.66129	1.11495	1.13934	0.0717655	0	0		0.860063	1.29765	1.64145	1.58692	1.67103	0.203503	3.25	3.3	0.08
BF478716	42	144.592	5AL17	5BL16	5DL5	22437367			0.563369	0.493097	-0.27429				0	0		0.617982	0.621601	0.014992				10.2	8.56	-1.21
BE585724	43	145.598	5AL17	5BL16	5DL5	22427188									0	0								2.72042	2.46457	-0.382272
CD454152	44	147.507	5AL17		5DL5	34246438			0.477403	0.759734	1.30045	1.78695	1.32708	-0.813698	0	0		1.48	1.24	-0.81	1.42579	0.924214	-1.31009	0.649284	0.721501	0.333503
BG608352			5AL10	5B	5DL5	32931236			1.11312	0.53142	-1.46801	1.32612	1.37174	0.0966442				1.22102	1.15141	-0.183929	0	0
CD492186			4ASc			33520867			0	0		0	0		0	0		0	0		0	0		0	0
BE500894					5DL5	34807866						0.480249	0.229279	-1.14915							2.74171	2.98063	0.369127
BG605554	45	153.586	5AL17	5BL16	5DL5	34868419			0	0		0.587126	0.295508	-1.14053				0	0		1.96059	1.67752	-0.551571
BE497238			4AL13	5BL16	5DL5	34922568						0.778374	1.30063	1.88482							0.8528	1.20627	1.33722
BE406609	46	157.109	5AL17	5BL16	5DL5	35185910			0	0		0	0					0	0		0	0
BG607512			5AL17	5BL16	5DL5	35230833			0	0								0	0
BE446509	47		4AL5	5BL16	5DL5	35610164						8.91	8.66	-0.11	0	0					7.85	10.4	1.42	3.2519	4.27608	1.4282
BE403637	48	166.365		3BLc					5.01726	2.52525	-2.0434				0	0		0.535584	0.30303	-1.11173				0	0
BE494320			4AL5	5BL16	5DL5	35805481									0	0								0.740259	1.02824	1.1665
CD373602			4AL5	5BL16	5DL5	35829351						0.581967	0.532566	-0.194921	0	0					0	0		2.6585	2.64933	-0.0146239
BE403710	49	167.968	4AL5	5BL16	5DL5	35890396						6.73	9.7	1.79							0	0
BE500480	50	169.41	4AL5	5BL16	5DL5	36042933						0.458388	0.401211	-0.27429							0	0
BQ170025	52	169.41	4AL5	5BL16	5DL5	36046400						0	0								0.760184	0.764636	0.014992
BF474862			4AL5	5BL16	5DL5	36238643			0.304869	0.266841	-0.27429							0.334424	0.336382	0.014992
BE403214	51	169.41	4AL5	5BL16	5DL5	36111215						1.16335	1.9439	1.88482	0	0					0	0		0.574901	0.607639	0.156474
						Rice pseudomol.			T. aestivum (x 10-3)									T. dicoccoides (x10-3)						Synthetic wheat (x 10-3)
	Rec. block	Linkage	6A	6B	6D	Os2			A genome			B genome			D genome			A genome			B genome			D genome
			Bin name	Bin name	Bin name	Nucleotide			θw	π	Tadj. D	θw	π	Tadj. D	θw	π	Tadj. D	θw	π	Tadj. D	θw	π	Tadj. D	θw	π	Tadj. D
BE518142	1	0		2BL2	2DL3										0.598972	0.524259	-0.27429							1.3678	1.34242	-0.0638201
BF482769	2	0.144	3AL5	7BL2	7DL5
PSR899.1	3	1.382
BE498351			6AS5	6BSsat	6DS6	81931									1.11697	1.1554	0.0966442							0.637672	0.962835	1.40117
BE496826			6AS5	6BSsat	6DS6	184258			1.91	2.89	1.62	1.49882	0.715564	-1.46801	14.7	19	1.21	3.49986	3.21232	-0.329436	2.46618	2.17054	-0.4313	7.02	9.53	1.65193
CD453605			6AS5		6DS6	264068			17.6	25.3	1.92	3.28265	3.43912	0.176013	0.454862	0.749251	1.48617	19.8	26.9	1.72	2.40058	2.26372	-0.218882	13.24	14.47	0.49
BE498371			6AL8	2BS1	2DS5	775936			0	0								0	0
BE404947			6AS5	6BSsat	6DS6	786782			0.63	1.06	1.48	7.68	12.23	2.41	0	0		0.694471	1.04781	1.30268	8.4	11.1	1.44	2.32686	2.82388	0.829131
BG262500				6BS5		781164									0	0								1.26366	1.76913	1.34164
BQ167013			6AS5	6BSsat	6DS6	823073			1.06	0.56	-1.13							1.48	1.24	-0.81
BE442721	4	4.845			1DS5
BE426362	5	26.028	6AS5	6BSsat											0.682726	0.597566	-0.27429							0.779527	0.823917	0.156474
BE490130	6	35.476	6AS5	6BSsat	6DS6										0	0								1.44289	1.52505	0.156474
BE488501	6	35.476	6AS5	6BSsat
BE517858	7	53.566	6AS5	6BSsat	6DS4	12761017			3.44	4.31	0.86	0	0		0	0		0.942629	0.948148	0.014992	4.18326	4.73373	0.505207	2.84487	2.14777	-0.936129
BQ159493			6AS1	6BS	6DS4	1022340			6.74	6.98	0.16				0	0		10.1	7.01	-1.51				0	0
CD454198			6AS5	6BSsat	6DS4	1080565			1.52	1.81	0.54							1.66346	1.56863	-0.183929
BE500768			6AS5	6BSsat	6DS4	1083758									0	0								0.486689	0.661376	0.986274
BQ167224			6AS5			1194410			0.84	1.07	1.16	0.384912	0.491954	0.671353				0.68	0.68		1.24443	1.1274	-0.359292
BE422443	8	55.208	6AS5			1193829									0	0								0	0
BE444961	9	57.218		3BL10	3DL2										0	0								0	0
BE494189			6AS5	6BSsat		1327070			0	0					0	0		0	0					0.983789	1.03981	0.156474
BE490604			6AS5	6BSsat	6DS4	1345079			1.01	1.2	0.43	0	0		0	0		1.10464	1.45833	0.819796	1.07584	0.649773	-1.08823	3.13557	4.45219	1.72778
CD373528	10	57.868	6AS5	6BSsat	6DS4	1345079
CD491758	10	57.868	6AS5	6BS5	6DS4	1393118			0	0		0.667178	0.45124	-0.909202	0	0		0.746322	0.788821	0.156474	0	0		0.937419	0.778485	-0.583254
BE424523	10	57.868	6AS5		6DS4										0	0								1.20503	1.63755	1.37122
BF474648	11	60.858	6AS1			1981463									3.20644	2.80648	-0.423667							3.66106	3.04035	-0.689138
BF483993			6ALc			1994442			0.62	1.04	1.48				0	0		0	0					1.2285	1.66945	1.23476
CA643341	12	61.009				2007587			1.31	2.16	1.49	1.25878	2.00321	1.30045	0	0		0	0		0	0		1.29101	1.75439	0.986274
BE494538			?	?	?	2037788			1.11	1.37	0.77	1.24	0.75	-1.51	0	0		0	0		1.30296	1.04569	-0.812455	6.31	7.43	0.82741
BF291774			6AS1	6BSc		2073387			1.43	2.39	2.12				0	0		0.52	0.29	-1.11				4.43305	6.56814	2.24509
BG495635	13	61.807
BE488206				6BS5		2112445			1.1	0.53	-1.47	1.08501	1.72667	1.30045				0	0		0	0
DR734151	14	62.201				2208530			0	0		1.66107	2.53767	1.88148	0	0		0.9134	0.717772	-0.69098	0	0		2.27402	3.02156	1.39246
BF483025	15	62.35			6DS2										0.35416	0.324097	-0.194921							0.393515	0.237671	-1.08823
BG604419	15	62.35		7BL10	7DL3	2235320
BG262421	16	62.478	6AS1	6BS5	6DS2				1.54	1.29	-0.46				2.74642	3.27797	0.611946	0.84566	0.478469	-1.11173				2.09055	2.2096	0.195897
BG274266	17	65.959	6AS1	6BS5		2929732
BQ168895			6AS1	6BSc		3365852			0	0		0	0					0	0		0	0
BE445603	18	69.918	6AS1			3471526
BQ161544			6AS1			3472466						0	0		0	0					0.384642	0.386894	0.014992	0.375446	0.510204	0.986274
BF482824	18	69.918	6AS1	6BSc	6DS2	3611142
CD454353	18	69.918	6AS1	6BSc	6DS2	3613053						1.22761	1.07448	-0.350399	0	0					2.01992	2.15873	0.24725	1.39502	1.89573	1.45892
BE471015.2	18	69.918			6DSc
BF485238			6ASc	6BSc	6DS2										0	0								0.698173	0.421674	-1.08823
BE490825	19	70.59	4ASc		4DLc	3715443
CD453025	19	70.59		6BLc		3775439									0	0								0.828687	1.12613	0.986274
BE585684	19	70.59	6AS1			4047950
BF428701	19	70.59	6AS1	6BS	6DS2	4221386			0	0		1.08258	0.918827	-0.478252	0.625115	0.298441	-1.46801	0.293593	0.166113	-1.11173	0.824047	1.05761	0.975048	2.14124	1.99375	-0.300522
BE499070.3	19	70.59			6DS2
BG606570	20	70.966				4569503						0.434881	0.380636	-0.27429	0.682726	0.325945	-1.14915				0	0		1.55905	2.11864	1.23476
BE445201	21	71.02	6AS1	6BSc	6DS2	4487294									2.15406	2.331	0.292864							3.93515	5.34759	1.62911
CD452846	21	71.02	6AS1	6BSc	6DS2	4487108
BF200644			6AS1	6BSc	6DS2	4334914			0.33	0.16	-1.15							0	0
BF201435	22	71.079		6BL5	6DS	3716555
CD452798	22	71.079	6ASc	6BSc	6DS2	22205461
BG263145	22	71.079			6DS2	4453263
BE488526	22	71.079	6AS1	6BSc	6DSc	4385254
CD453912	23A	71.17	6AS1			5526992						0.479534	0.572344	0.425595	0.465675	0.222321	-1.14915				1.05204	0.992063	-0.183929	1.0634	1.44509	1.23476
BE606541	23A	71.17	6AS1			5524143			0	0		0.729065	0.870171	0.543687	0	0		0	0		0.799742	0.754148	-0.183929	2.1901	2.1164	-0.142541
BQ169448			6AS			5919271			1.12	0.54	-1.47	1.18256	1.97601	1.88482	0	0		1.23166	1.3163	0.221711	0.648598	0.652396	0.014992	0	0
BE490550					6D	5568153			0.61	0.37	-1.09	0	0		0	0		0	0		0	0		3.29005	3.56019	0.358231
BF482663	23A	71.17	6AS1		6DSc	5276963
BF429355	23A	71.17		6BSc	6DS2	5252962						1.10738	0.528681	-1.14915							0	0
CD452447	23A	71.17	7AL1	7BL2	7DL5	5124909
BE498988	23A	71.17	6AS1	6BSc	6DS2	5071921						0	0								0	0
BF291478			6AS1	6BSc		5027064						0.46147	0.464172	0.014992	0	0					0.46147	0.725268	1.46364	0	0
BQ159615						5026642						0.507475	0.444175	-0.27429	0	0					0.55667	0.874891	1.46364	0	0
BF292677			6AS1			5020368			0	0								0	0
BE445667	23B	71.27	6ASc	6BSc	6DSc	4809479			0	0		0.644494	0.307692	-1.14915	0.635595	0.303444	-1.14915	0	0		0.706972	0.4	-1.11173	2.17714	2.95858	1.37122
BE426418.2	23B	71.27	3AL5	3BL10	3DL3				1.51	2.3	1.72							1.67498	2.36048	1.5635
BE637813.4	23B	71.27		3BS8
BE446153			6AS1	6BSc	6DS2	4719639						0	0		0	0					0.365549	0.367689	0.014992	3.0408	3.6157	0.858121
BE637813.3	23B	71.27		3BS8
BE445642	24	71.861		6BLc		3775134			0	0		0.476697	0.417236	-0.27429	0	0		0	0		0.522908	0.788955	1.30268	1.43166	1.94553	1.37122
BG274742	24	71.861	6ASc	6BSsat	6DS6	6087869
BE497556	24	71.861		6BL5		6633841
BF202735	24	71.861	6ASc	6BSc	6DS2
BE604119			6ASc	6BSc	6DSc	6985941			1.76	2.5	1.66	1.22218	0.972479	-0.645975				0.633282	0.860585	1.23476	1.34065	1.43279	0.24725
BE499255	24	71.861	4AL4	7DS4		7114469
BE422609	24	71.861	6ALc	6BLc	6DLc	21902132
BQ167848	24	71.861	6ALc	6BLc		22178227
BQ161274			6ALc	6BL5	6DS2	11021116						0	0		0	0					0.485557	0.274725	-1.11173	1	1.37	1.75
BE405809				6BLc	6DSc	12400815									0	0								2.55808	2.51062	-0.0809374
BQ167073					6DL6	14619809			0	0								0.879318	0.497512	-1.11173
BE442709			6ASc	6BSc	6DSc	15287053						0	0								0	0
BQ171523			6ALc	6BLc	6DLc	20573051			0	0		0	0		0	0		0	0		0.768447	0.772947	0.014992	0	0
BE425161						21545174			0	0		0.360455	0.430219	0.425595				0	0		0	0
BF201426			6ALc	6BL3	6DL6	21558366			0.44	0.7	1.3	0	0		0	0		0	0		0	0		0.929134	0.561167	-1.3624
BE404912			6ALc	6BLc	6DL6	21660705						0.486044	0.232045	-1.14915	0	0					0	0		0	0
BE444631			6ALc	6BLc	1DL2	22205646			0	0		0	0		0	0		0.625639	0.353982	-1.11173	1.2535	0.985028	-0.69098	2.35103	2.48491	0.195897
BE591367			6ALc	6BLc		22286820			0	0		0	0		0	0		1.06152	0.600601	-1.11173	0	0		1.99424	2.1078	0.195897
CD453564	24	71.861	6ALc	6BLc	6DLc	23740129
BM134512	24	71.861	6ALc			26783141			0.81	0.87	0.21	1.06822	1.78496	2.12145	0	0		0	0		0.81312	0.859423	0.195897	1.86533	1.97155	0.23146
BE425967	25	72.266	6ALc	6BLc	6DL6	23860149									0	0								0	0
BE585773			6ALc	6BLc	6DL6	24128172			0	0					0	0		0	0					0.52042	0.550055	0.156474
CD453431			6ALc			24128529						1.04456	1.70386	1.77305							1.25016	0.810373	-1.31009
BF484691	25	72.355	6ALc	6BLc	6DL6	24130530
BE490786	25	72.355	6ALc	6BLc	6DL6	24457939									0	0								1.49771	1.73376	0.602104
BE585702					6DL6	24512561						0.481684	0.229964	-1.14915	0	0					0	0		0.734107	0.513875	-1.00623
BF482566			6ALc	6BLc	6DL6	24621834			0	0								1.11665	0.674423	-1.3624
BE495949	25	72.355	6ALc	6BLc	6DL	24726634
BE488221	25	72.355	6ALc		6DL6	24905426
BE490075	25	72.355	6ALc	6BL5	6DL6	24919189
CD373600	25	72.355		6BLc	6DL	24958297
BE403421				6BLc	6DL6	24959678			0.74	1.06	0.95	0	0		0	0		0	0		0	0		1.12176	1.18564	0.156474
CD373500	25	72.355	6ALc	6BLc	6DL6
BE489896	25	72.355	6ALc	6BLc	6DL6				0.49	0.59	0.43	0.440228	0.385316	-0.27429	0.930005	0.444	-1.46801	0	0		0	0		1.06187	1.60333	1.7542
BE438495	26	74.375		6BL3					0	0		0	0		0	0		0	0		0.486225	0.489072	0.014992	2.22311	2.29211	0.127674
BE404354			6ALc	6BLc	6DL6	25603847			0.47	0.22	-1.15	1.09236	1.27481	0.528085				0	0		0.798838	0.803515	0.0188908
BE586141	26	74.375		6BL3		25638421						1.76413	1.26334	-0.897559	0	0					0.671418	0.405515	-1.08823	0.772977	1.05042	1.23476
BQ167890	26	74.375		6BL3		25636092			0	0		0	0		0	0		0	0		0.544739	0.605327	0.333503	1.75307	1.67749	-0.177397
BF293311			6ALc	6BL3	6DL6	25805450			0	0		1.3316	1.1655	-0.394391				0	0		1.94758	1.95898	0.0224807
BE442905	27	74.557			6DL6										0	0								0	0
BE426413	27	74.557	6ALc	6BLc		25830031			0	0		1.07775	1.71512	1.66129	0	0		0.812611	1.27714	1.46364	0.591113	0.594575	0.014992	1.02205	1.08025	0.195897
BE403422	28	74.73	6ALc	6BL3	6DL6				0.55	0.26	-1.15	0	0		0	0		0	0		0	0		2.67105	3.42811	1.15206
BF478945			6ALc	6BL3	6DL6	26289395			0	0								0	0
BF482982	28	74.73	6ALc	6BLc	6DL6	26323110
BE490805	28	74.73	6ALc		6DLc	26336049			1.16	1.01	-0.35	0	0		0	0		0	0		0	0		0	0
CD452643	29	75.22	6ALc	6BL3	6DL6	26453054						0.883038	1.09091	0.540555	0	0					0.981165	0.592593	-1.08823	2.30254	3.19829	1.4488
BE444256	29	75.22	6ALc	6BL3	6DL6	26453568									0	0								0.5068	0.53566	0.156474
BE605218	29	75.22	6ALc	6BL3	6DL6	26458065			0	0					0	0		0	0					1.62804	1.72075	0.195897
BF202329	30	76.127	6ALc	6BLc		26785013			1.12	1.2	0.22				0	0		0	0					1.68008	1.77575	0.217546
BE604721	31	76.7	6A	6BL5		27033995			0.7	1.01	0.95				0.769086	0.367175	-1.14915	0	0					0.878131	0.928136	0.156474
BE443744	32	80.191	6ALc	6BL5	6DL6	27375920			0	0								0.634624	0.359066	-1.11173
BE403828	33	80.997	6AL4	6B	6DL6	928405			0	0								0	0
BE495008	34	81.54	6AL4	6B	6DL6	27406895			0	0		0	0		0	0		2.7087	1.95828	-0.8938	1.30438	1.31201	0.014992	0.989078	1.0454	0.156474
BE498763			6AL4			27526737			0	0								0.60219	0.340716	-1.11173
BE500453	35	81.839	6AL4	6BL5	6DL6	28112264			0	0		0	0		0	0		1.5641	2.35988	1.83053	0	0		0.943428	1.28205	1.23476
CD454448						27730500			0.99	1.18	0.43							1.08431	1.43149	0.819796
BF478393									0	0								0	0
BG274398			6AL4	6BL5	6DL6	28053175						0	0								0	0
BE607026	35	81.839		7BL10
BG274508	36	83.317	6AL4	6BL5	6DL6	29250680			0	0					0	0		2.47193	2.5641	0.120301				1.00255	1.05964	0.156474
BQ159861	36	83.317	6AL4	6BL5	6DL6	29252891			1.29	0.62	-1.15							0	0
BE607043						29781219			0	0								0.86216	1.30081	1.30268
BE405680				6BL5		29884138			0	0								2.56149	3.86473	1.30268
BQ159475	38	84.859	6AL4	6BL5	6DLc	29959521
BG263680	39	85.533			6DL6
BE443437					6DL6	30242395						0	0								0	0
CD452446			6ALc	6BL5	6DL6	30243875			0.64	0.56	-0.27	0.629388	0.751202	0.425595	0.581673	0.277701	-1.14915	0	0		0.690402	0.694444	0.014992	1.99244	2.50702	0.986662
BE591931			6AL4	6BL5	6DL6	30318758			0	0		1.02138	0.853346	-0.462159	0	0		0	0		2.2408	2.88783	1.10861	2.85222	3.7037	1.26455
BE403152	40	85.99	6AL4	6BL5	6DL6	30492498						0.499608	0.596303	0.425595	0	0					0	0		2.07094	2.81426	1.37122
BE426214			6AL4	6BL5	6DL1	30711014			0	0					0	0		2.29238	3.45871	2.04014				4.08819	4.32099	0.258461
BF484803			6AL4	6BL5	6DL1	30825787									0	0								0.851706	1.15741	0.986274
BE425153	41	86.479	6AL8	6BL5		30873913
BE637311	41	86.479	6AL4	6BSsat	6DL1	19016076
BE443342	41	86.479	6AL4	6BL5	6DL1	31163498
BQ161779			6AL4			31429860			0	0		1.60123	1.68817	0.184418	0.410851	0.612624	1.1856	1.32351	1.39888	0.156474	1.75645	1.6011	-0.339564	0.929337	1.0327	0.414213
BM136727			6AL4			31432887						1.97697	2.22851	0.469839	0.304581	0.145412	-1.14915				2.8915	2.45399	-0.652805	0.695533	0.94518	1.23476
CD453593	42	90.039	6ALc	6BL5	6DL1	31632759
BF201071	43	92.387		6BL5	6DL1	32492835			0	0					0.392028	0.343128	-0.27429	0	0					0.895224	0.540687	-1.3624
BE403818	44	92.795	6AL4	6BL5	6DL1	32451994			1.23	1.32	0.21	0.514771	0.450561	-0.27429	0	0		1.34918	2.03562	1.64145	0.564674	0.56798	0.014992	0.882343	0.932587	0.156474
BE489069	45	93.089	6AL4	6BL5
BE497701	45	93.089	6AL4	6BL5		31985223			0	0		0.708235	0.619893	-0.350399	0	0		0	0		0.776892	0.43956	-1.40085	1.80804	2.25225	0.998626
BE493800.2	46	95.066	3AL5	3B	3DL3
CD454706			6AL4	6BL5	6DL12	31805988						3.27861	1.65017	-1.74687	0	0					0.874965	0.880088	0.014992	2.04409	2.9321	1.49448
BE442681	46	95.066	6AL8	6BL5
CD373513			6AL8	6BL5	6DL12	32606784			0	0					0	0								0.612208	0.369754	-1.08823
BE490200			6AL8	6BL5	6DL12	32606791			0	0		0.407392	0.680735	1.47542	0	0		0	0		0.446885	0.252845	-1.11173	0.912995	0.896057	-0.0638201
BG313802	47	95.719	6AL4	6BL5	6DL10	32652472
BM137722						32693971			1.85	1.55	-0.46	12.8	17	1.35				20.3	27.6	1.7	11.7	13.3	0.64
BE490226			6AL4	6BL5	6DL12	32954650			1.27	1.82	1.21	1.42903	0.682245	-1.46801	0	0		0	0		0.783782	0.788372	0.014992	2.16671	1.93954	-0.43142
BG313298	48	96.469	6AL8		6DL12	32968371
BG263703			6AL8	6BL5	6DL12	33053025									0	0								0	0
BQ161010	49	96.669		2BL2	6DL12	33572074
BE637570	50	96.844			6DL12	33530566									0	0								0	0
BG604865			6AL8	6BL5	6DL11	33530568						0	0		0	0					0	0		0	0
BE591279.2	51	98.191		6BL5
BE403619	52	98.823		3BL2	3DL2
BE638017	53	102.593		6BL5	6DL11
BG606710						34016829									0	0								11.61	15.78	1.74006
BQ171182	54	104.7	6AL8	6BL5	6DL11	34278757			0.9	0.43	-1.15	1.56567	0.788022	-1.45138	0	0		4.00553	4.23363	0.254019	0	0		0.931486	1.26582	0.986274
CD490964	55	107.387	6AL8	6BL5		34363690
BE495143			6AL8	6BL5	6DL11	34368133			1.14	1.87	2.04				0	0		0.415377	0.548374	0.819796				0	0
BE403154	56	107.857	6AL8	6BL5	6DL11+10				4.67	7.8	2.64	0	0		0	0		6.26	6.91	0.46	6.26	6.91	0.46	4.16532	5.55556	1.45615
BE422939			6AL4		6DL11	34436684									0.422342	0.369661	-0.27429							10.3	13.9	1.7
BE498419	57	111.927	6AL8	6BL5	6DL11	34513812			0.36	0.33	-0.19	1.14055	0.574053	-1.62929	0	0		0.404326	0.42735	0.156474	0	0		1.56903	1.48069	-0.228839
BF292614			6AL8	6BL5	6DL11	34583210						25.8	22.6	-0.56	0	0					0.69	0.64	-0.61	1.97024	2.05255	0.182239
BF428572	58	112.228		6BL5	6DL	34621996									0	0								3.51756	2.76184	-0.910043
BE637911	59	113.502	6AL4		6DL11	34748306						1.4386	2.28938	1.66129							1.82	1.27	-1.23
BM138088	60	113.7	6AL8	6BL5		34773510
BG312827				6BL5	6DL10	34825081			0	0					0	0		0.524874	0.317007	-1.08823				2.44965	2.36721	-0.142541
BE517715	60	113.7		6BSsat		34830427
BF145273	61	113.781	6AL8	6BL5	6DL10	34844737			0	0		0.734048	0.876117	0.425595				0.97596	0.589449	-1.05545	4.02603	2.2779	-1.7411
BF473689			6AL8	6BL5	6DL10	34858591						0	0		0	0					0.866387	0.490196	-1.11173	1.12519	0.679579	-1.08823
CD453617			6AL8	6BL5	6DL10	34895325			1.25	1.83	1.36	0	0		0.462998	0.221043	-1.14915	1.38844	1.46751	0.195897	0.588163	0.776484	0.819796	2.11458	1.27714	-1.60974
BF294007			6AL8	6BL5	6DL10	35899457			0	0					0	0		3.61	2.75	-1.23				2.25	2.92	1.39
BE591777			6AL8	6BL5	6DL10	35250991			1.6	0.76	-1.65	0	0		0	0		3.51145	3.53201	0.0242237	1.15897	1.49362	0.931582	1.2579	1.23457	-0.0638201
BF200773	63	122.356	6AL8	6BL5	6DL10	35224362						0.504299	0.441395	-0.27429	0	0					1.10637	1.46062	1.03299	3.60722	4.62963	1.15206
BF483267	62	121.749	6AL8	6BL5		35262571
BF429057			6AL8	6BL5	6DL10	35317226			0	0					0	0		0	0					0	0
BE489894			6AL8		6DL10	35509348			1.21	0.9	-0.78	0	0		0	0		1.24907	0.706714	-1.40085	0	0		0	0
BE518379			6AL8		6DL10	35524853			0.63	1.01	1.3	2.10247	2.6936	0.821586	0.546181	0.260756	-1.14915	1.38894	1.44073	0.120301	3.58263	3.45345	-0.129722	3.48262	3.90054	0.594456
BF483091				6BL5	6DL10	35751155			3.45	4.12	0.73				1.62751	1.26263	-0.761492	2.16199	2.24261	0.143162				1.85827	2.24467	0.845192
BF475120			6AL8	6BL5	6DL10	35855509						0	0		0	0					1.06793	1.61128	1.30268	7.6	10.32	1.60112
BM137835			6AL8			35944335			0.75	0.9	0.43				2.03097	3.39367	2.12145	0.825901	0.46729	-1.11173				3.09191	2.91783	-0.228839
BF291974				6BL5		35979926			1.9	2.72	1.21	0	0					2.08546	2.09767	0.0188908	0.945149	0.534759	-1.11173
BE490704	64	139.741	6ALc	6BL5	6DL10
CD454441	65	149.323		6BL5	6DL1
BQ487471			6AL8	6BL5		36105501						0	0								0	0
CD373543	65	149.32	6AL8	6BL5	6DL10	36404569
BE403950			6AL8	6BL5	6DL10	36404977						2.57112	2.72777	0.192639	0.870938	1.386	1.30045				0.940122	1.24113	0.819796	0.994424	1.35135	0.986274
BE489623			6AL4		6DL6	36415716						0	0		0.81361	1.19127	1.06589				0	0		7.02001	4.914	-1.55311
BE471213			6AL8			36697563			0.52	0.55	0.15	0.97	0.8	-0.58	1.09	1.47	1.23	2.09651	2.45331	0.691759	1.3935	1.69368	0.775012	1.29	0.98	-1.13
						Rice pseudomol.			T. aestivum (x 10-3)									T. dicoccoides (x10-)						Synthetic wheat
	Rec. block	Linkage	7A	7B	7D	Os6	Os8		A genome			B genome			D genome			A genome			B genome			D genome
			Bin name	Bin name	Bin name	Nucleotide	Nucleotide		θw	θπ	Tadj. D	θw	θπ	Tadj. D	θw	θπ	Tadj. D	θw	θπ	Tadj. D	θw	θπ	Tadj. D	θw	θπ	Tadj. D
CA741679
CD452610			7AS1		7DS4	369900			2.85174	1.36147	-1.77497							2.34614	2.80236	0.699617
BE445888	1	0		4AL5	7DS4	1865897
BG607523	2	4.785		2B	1DL2							1.997	2.32	0.8							1.72643	1.73654	0.0224807
BF145272	3	5.98	7AS5	4AL5	7DS4		15099593
BM140576.3	5	14.797	2AL	1DS5	2DL
BE443044	4	15.266	7AS5	4AL5	7DS4	2163058									1.43221	0.683761	-1.86311							1.02755	1.237	0.838697
BE446622			7AS5	7BS1	7DS4	2696591									0	0								0.476602	0.287853	-1.08823
BE445587	6	25.247	7AS8	7BS1	7DS4	3003086									0	0								2.05935	2.59121	0.986662
BE499248			7AS5	7BS1	7DS4	3313242	24682024		1.01977	0.486855	-1.14915	0.873298	0.764367	-0.27429	0.880456	0.420345	-1.14915	0	0		2.5	3.36	1.01707	1.00529	1.36612	0.986274
BG274948	7	27.53	7AS5	7BS1	7DS4	3363233									0.443256	0.387966	-0.27429							2.26	2.76	2.01
BE490643	8	33.794	7AS5	7BS1	7DS4	3922874			1.44505	1.03484	-0.897559	3.9882	5.64864	1.48433	1.59528	0.973174	-1.233	0.527591	0.53068	0.014992	3.81	3.35	-0.4	1.83053	2.0269	0.409825
BE493868	9	34.303	7AS5	7BS1	7DS4				0.859325	0.410256	-1.14915	2.48839	1.188	-1.77497				1.88526	1.06667	-1.40085	0	0
BE499070.2	10	37.483	4AL13	7B	3DS6
BE606998	11	38.597		1BSsat18
BF293371	11	38.597	7A	7BSc	7DS	4662102									0	0								1.05275	1.51009	1.49448
BF474552			7AS5	7BS1		4797637						0.826274	0.394477	-1.14915							0.906374	0.911681	0.014992
BE496863	12	39.472	2ASc	2BSc	2DS1	4799395			0.934049	1.01573	0.276501	0.576986	0.505016	-0.350399	0	0		0.341532	0.193237	-1.11173	0.94938	1.13399	0.699617	0.4182	0.58548	1.34164
BE495325	13	39.797	7AS5	7BS1	7DS4		21522433								0.470433	0.224593	-1.14915							2.6896	3.33008	1.00871
BF473138	14	40.672		7BS	7DS4	4933534			1.83791	1.36492	-0.813698	0	0		7.58	6.95	-0.82	3.36013	3.16857	-0.228603	0.62124	0.351494	-1.11173	7.61	9.85	1.76
BQ170462	15	40.903	7AS5	7BS1	7DS4	5035383			2.83918	1.92025	-0.909202				0	0		1.55721	2.34949	1.30268				1.21664	1.68995	1.1665
BF201676	15	40.903	7AS5	7BS1	7DS4	5037597			1.10359	0.52687	-1.14915	0	0					1.21057	1.59817	0.819796	0	0
BF428955	15	40.903	7AS5	7BS1	7DS4				1.21603	1.06434	-0.350399	0	0		0	0		1.3808	1.99653	1.60435	0	0		2.7724	3.82729	1.69734
BE590476	16	43.37	7AS5	7BS1		5676971			0.538874	0.257268	-1.14915				0	0		0.591113	0.334448	-1.11173				1.24303	1.68919	1.23476
BF473825	16	43.37	7AS5	7BS1	7DS4	5783892			1.67401	0.799201	-1.77497	0	0		0	0		0	0		0.473842	0.268097	-1.11173	3.79316	4.86827	1.15206
BF200891				7BS1		6249813						0.400895	0.586984	1.06589							0.427949	0.242131	-1.11173
BE445220	17	45.389		7BS1	7DS5	6402251						0	0		0	0					3.74059	2.1164	-1.40085	2.56402	3.48432	1.45892
BM134479				7BS1		6441181						0	0								0	0
BQ161619	18	45.486		7BS1		6439700						0.389187	0.185805	-1.14915							0.426915	0.241546	-1.11173
BQ162134	19	45.763	7AS	7BS		6494645
BM135285				7BS1		6794386						0	0								0	0
BE493965	20	46.928		7BS1		16672921	26135524
BE591002	21	47.277	7AL17		7DS4	7579907			2.43665	1.40565	-1.43714							0.668215	0.378072	-1.11173
CD452629	21	47.277	7AS8	7BS1	7DS5	7590929						0	0		0	0					0.610511	0.614086	0.014992	2.77479	3.77074	1.52038
BE443596	21	47.277	7AS8	7BS1	7DS5	7590929
BE499652			7AS8	7BS1	7DS5	7649594			0	0								0	0
BE471015.5	22	51.228		6DSc	1DL2
BE500615	22	51.369	7AS	7BS1	7DS	8129671			1.05309	0.502765	-1.46801	0	0		0	0		0.577591	0.87146	1.30268	0	0		2.1454	2.51053	0.691759
BF292870			7AS8	7BS1	7DS5	8723602									0	0								0	0
BE352570			7AS8	7BS1	7DS5	9092311			0.406364	0.194005	-1.14915	1.14581	1.54661	1.02214	0	0		0.445758	0.252207	-1.11173	1.22313	1.2303	0.0188908	0.476602	0.503742	0.16
CD452949	23	52.686	7AL16		7DL3	10121011
BG263266				7BS1	7DS5	10373253			0.953393	0.455166	-1.14915							0	0
BQ169501				7BS1	7DS5	10373272			0.961931	0.459242	-1.14915				0	0		0	0					0	0
BQ161433	24	53.276	7AS	7BS1	7DS5	11312914
BE443936	24	53.276	7AS	7BS1	7DS5	11312914			0	0		0	0		0	0		0	0		0	0		1.40972	1.91571	0.986274
BF484342	24	53.276		7BS1	7DS5	11340411			0.725781	0.3465	-1.14915	0	0					0.796139	1.05105	0.819796	0	0
BE403667.1	25	54.452	1AS1	1BSsat19	6B
BE405835	26	55.089	7AS8	7BS1	7DS5	11784248			0.915474	0.437063	-1.14915	1.02954	1.6384	1.30045	1.72325	0.822707	-1.14915	1.00422	1.32576	0.819796	1.12935	1.77494	1.46364	1.96758	2.6738	0.986274
BE424826				7BSc	7DSc	12480679	25081226					0.402306	0.192068	-1.14915
BE498662	27	55.83	7AS8	7BS1	7DS5	12776243			0.428235	0.204447	-1.46801	1.16672	1.59676	1.31412	0	0		0.234874	0.310078	0.819796	2.04771	2.57462	1.11017	0.869142	1.09361	0.986662
CD454047	27	55.83	7AS8	7BS1	7DS5	12778082
BE591127			7AS5	7BS1	7DS5	12879176									0	0								0.628952	0.854701	0.986274
BF201699	28	56.255	7AS8	7BS1	7DS5		24554182		0	0		0.480249	0.229279	-1.14915	0	0		0	0		1.05361	1.0929	0.120301	0	0
BE422954			7AS8	7BS1	7DS5		24808810								0	0								3.59313	4.61155	1.31944
BQ168298	28	56.255	7ASc	7BS1	7DS5		24810026		0.396856	0.189466	-1.14915	3.13877	1.4985	-1.92974	0	0		0	0		2.29536	1.2987	-1.66706	3.79352	3.68852	-0.129021
BE497245	28	56.255	7A		7DS5		24816897					1.30995	0.625391	-1.46801							0	0
BE443572	28	56.255	7ASc	7BS1	7DS5	13185966	24819966					0	0		1.11504	0.53234	-1.14915				0	0		2.54628	3.46021	1.23476
BE426692	28	56.255	7AS8	7BS1	7DS5		24916430					1.49535	0.713903	-1.46801							1.64031	1.70147	0.120301
BE424826				7BSc	7DSc	12480679	25081226					0.402306	0.192068	-1.14915							0.441306	0.249688	-1.11173
BE490219	29	56.841	7ASc	7BS1	7DS5		25489365		0.586971	0.28023	-1.14915	0.486778	0.813386	1.47542	0.434295	0.20734	-1.14915	0	0		0.533966	0.805639	1.30268	0.49856	0.677507	0.986274
BF474966	29	56.841	7ASc	7BS1	7DSc		25508513		0.732379	1.04895	0.950509	0.702063	1.17312	1.47542	0.684176	0.326637	-1.14915	1.60675	0.909091	-1.40085	0.770121	1.16195	1.30268	3.90591	5.30786	1.52038
BE493897	29	56.841	7ASc	7BS1	7DS5		25680304		0	0		0	0		0.725781	0.3465	-1.14915	0	0		0	0		1.65737	2.25225	1.23476
BE585744	29	56.841	7ASc	7BS1	7DSc		26026036		0.198428	0.236832	0.425595	0	0		0	0		0.652991	0.533662	-0.657484	0.561089	0.31746	-1.11173	1.60438	1.77649	0.409825
BE445287	29	56.841	7ASc	7BS1	7DS5		25741414		0.401804	0.47957	0.425595	1.87353	0.894454	-1.77497				0.440755	0.692713	1.46364	1.54136	2.39018	1.98132
BE424391	29	56.841		2BS	7DSc				0.674157	0.321854	-1.14915	1.46921	2.45499	2.12145				0	0		0	0
BE404955	30	57.117	7A	7B	7DSc		26648240								0	0								1.05376	1.17096	0.414213
BE471272	31	57.21	7ASc	7BSc	7DS5		26875587		1.83791	1.90114	0.108778	0	0		0	0		2.6881	2.95733	0.384525	0	0		0.801606	0.847252	0.156474
BQ160715			7ASc	7BSc	7DS5		26878284		0	0								0.97379	1.28558	0.819796
BE446359	32	57.222	7A	7BSc	7DS5		27000371
BE442797			7ASc	7BSc	7DSc		27140658		0	0		0	0		0	0		0	0		0	0		0	0
BE404728	32	57.222	7ASc	7BSc	7DSc		27008834								0	0								0.615279	0.83612	0.986274
BF291338	33	57.331		7BS1			27124590
BE443554	33	57.331	7ASc	7BS	7DSc		27222622		0	0		0.729065	0.638125	-0.27429	0	0		0	0		0	0		0.874011	1.22362	1.34164
BQ161408			7ASc	7BSc	7DSc		27231694								0	0								0	0
BE586072	33			7BSc	7DSc		27246541		0	0					1.1891	0.567698	-1.46801	0	0					2.03655	2.97253	1.75578
BE591737	33	57.331	7ASc	7BS	7DS		27248758								0	0								2.67648	1.87354	-1.23716
BE499622	33	57.403	7AL18	7BL10	7DL3		27486097
BQ169669	33	57.403	7AL18	7BL10	7DL3		27488025		0.511503	0.4477	-0.27429	1.08501	0.733834	-0.909202				0	0		0.598115	0.338409	-1.11173
BF200525	33	57.403		7BLc			27644491					0	0								0.74	0.74
BE591305	34	57.907	7A	7BSc	7DSc		27785574					0.486044	0.232045	-1.14915	0	0					0.533161	0.703871	0.819796	0	0
BF291735	35	58.44		7B	7DSc
BG274576			7ASc	7BSc	7DSc	31801477	23882922								0	0								2.40482	3.26797	1.23476
BE500122	35	58.44		7BSc	7DS4		27940861		0.926696	0.466418	-1.62929							1.02967	1.39925	1.37122
BE424174	35	58.44	7A	7BSc	7DS4		27944938		1.17039	0.558763	-1.65231	2.2598	1.07887	-1.86311				0	0		0.495772	0.280505	-1.11173
BM138650			7ASc	7BSc	7DSc		27990506		0	0					1.76091	1.47121	-0.462159	0	0					0	0
BF482692	35	58.44	7A	7BSc	7DSc		23923304								0	0								2.96	3.6	1.12
BE590582	35	58.44	7ASc	7BSc	7DSc		15756926		0	0		1.23309	0.588697	-1.65231				0	0		0.450875	0.595238	0.819796
BQ167791				7BSc	7DSc		15756074		0	0		0	0		0	0		1.34918	0.763359	-1.11173	1.41962	0.803213	-1.11173	2.14823	2.50627	0.559017
BF483397			7A	7BSc			6273051					0	0								0.497167	0.281294	-1.11173
BQ160404			7AL1	7BL2	7DL5		6112043		0.687094	0.32803	-1.14915	1.20692	0.816287	-0.909202	0	0		0.753701	0.426439	-1.11173	0	0		1.47086	2.0592	1.64955
BE405483					7DSc		28233454		0.381809	0.182282	-1.14915							0.418822	0.552923	0.819796
BE443396	35	58.44	7ASc	7BSc	7BLc		5140094		0	0		0.67557	0.322529	-1.14915				0	0		0	0
CD452455	35	58.44	7ASc	7BSc	7DSc		5141041
BG274576			7A	7BLc	7BLc	31801477									0	0								2.40482	3.26797	1.23476
BG313775			7A		7DLc		19610481		1.2442	0.594001	-1.46801	0	0					0	0		0	0
BE398591	35	58.44	7ALc	7BLc	7DLc		15756134								0.420688	0.200844	-1.14915							1.44101	1.81317	0.986662
BF201652			7AL1	7BL2	7DL5				0	0		0	0					0	0		2.29536	2.3088	0.0188908
BF474565				7BL2	7DL2		14503208					1.14768	0.649351	-1.56222							1.14768	1.22655	0.24725
BE403622			7ALc	7BLc	7DLc		3666957		0	0		1.45484	0.694565	-1.77497	0	0		0	0		1.1969	0.677201	-1.56222	0.472927	0.642674	0.986274
BE443540	35	58.44	7ALc	7BLc	7DLc		2414378								0	0								1.17803	1.60085	1.37122
BF473119	35	58.44	7ALc	7BLc	7DLc		28222178		0	0		1.17181	0.559441	-1.14915				0	0		1.2854	0.727273	-1.11173
CD453955	35	58.44	7ALc	7BLc	7DLc		28221232					1.30312	0.693963	-1.1285							1.34918	0.763359	-1.11173
BQ171972	35	58.44	7A		7D		28048167
BQ167588	36	58.58		7BS1	7DS4		27945010
BQ160417	36	58.58	7A	7BLc	7D		2008851
CD454041	36	58.58	7ALc	7BLc	7DLc		1669766								0.635766	0.839329	0.819796							1.58	1.92	1.03
BE498418	36	58.58	7ALc	7BLc	7DLc		1667445		0	0		0	0		0	0		1.00708	1.32953	0.819796	0	0		0.981165	1.33333	0.986274
BE498849	37	60.884	7ALc	7BLc	7DLc		892208								0.802607	0.383178	-1.46801							0.916406	1.24533	1.23476
BF474459	38	61.039	7ASc	7BSc	5BL6		707448								0	0								0	0
BE403644	39	61.119		1BLc			455301
BE444691			7ALc	7BLc	7DLc		358573		0	0		0	0		0	0		0	0		0	0		1.41514	0.854701	-1.08823
BG275086			7ALc	7BLc	7DLc		114500		0	0					0	0		1.30921	2.05761	1.46364				0	0
BF201560	40	61.313	7ALc	7BL2	7DLc		5402607		0	0		0	0		0	0		0.664447	1.04428	1.46364	0	0		1.05426	1.43266	0.986274
BF474746	40	61.313	7ALc	7BL2	7DLc		5400268		0.892651	0.426167	-1.46801				0	0		0.979185	1.53894	1.84427				0.953204	0.935521	-0.0638201
BE490149	41	61.395	7ALc	7BL2	7DL2	20540642			0	0		0.319056	0.152323	-1.14915	0	0		0	0		0	0		1.32351	1.29896	-0.0638201
BF482781	41	61.395	7ALc	7BL2	7DL2		77926								0	0								1.74654	2.37342	1.37122
BE488670	41	61.395	7AL1	7BL2	7DL5	20494871			15.76	25.1	2.33				0	0		17.3	26.1	2.22				1.61376	2.19298	1.37122
BE497375	42	61.99	7ALc	7BL2		13414608			0.754677	0.360295	-1.14915							0	0
BF485273	42	61.99		7BL2	7DL5	13414609
CD454314	42	61.99		7BL2	7DL5	13414780			0.434295	0.20734	-1.14915	0.576898	0.712702	0.540555				0.495872	0.748727	1.40117	1.23166	0.696864	-1.40085
BE494028	43	62.077	7ALc	7BL2	7DL5	13670189			0.684176	0.598835	-0.27429	0.521435	0.248942	-1.14915	0	0		0.750501	0.754895	0.014992	0	0		1.48063	1.78851	0.715331
BE606789	44	62.565	1A	2ALc	1DS5	660004	15731115
BE443312			7AL1	7BL2	7DL5		14572776		0.461011	0.550237	0.425595	0	0		0	0		1.51711	1.81211	0.699617	0.765121	0.769601	0.014992	1.14089	1.55039	1.23476
BE442619			7ALc	7BL2	7DL5		6159020		0	0		0.508276	0.606649	0.425595	0	0		0	0		1.1151	1.43708	0.931582	0	0
BE398417	45	62.87		7BL2		24492754						0.459368	0.402069	-0.350399							0	0
BE490007	46	63.521	7AL1	7BL2	7DL5		5373652
CD373508	46	63.521	7AL1	7BL2	7DL5		5372611								0.507475	0.242277	-1.14915							1.73828	2.18723	0.986662
BE406943	47	66.821	7AL1	7BL2	7DL5	23015177			0.785968	0.938086	0.425595	0	0		0	0		0.86216	1.35501	1.46364	0	0		1.65882	2.30415	1.4488
BE398199	47	66.821	7AL1	7BL2	7DL5	22532095									0	0								1.57238	2.13675	1.23
BQ167783						22532224			0	0								0	0
BE404507	47	66.821		7BL2		22477266
BE444301			7AL1	7BL2	7DL5	22221479			0.789821	0.377074	-1.14915	0	0		0	0		0.888155	0.502513	-1.11173	0	0		0	0
BG263319			7AL1	7BL2	7DL5	21823433			0	0		0	0					1.60675	0.909091	-1.11173	3.61622	2.04604	-1.66706
BF482529	48	67.1	7AL1	7BL2	7DL5	21548337			2.8772	4.25824	1.71127				0	0		3.15612	3.45238	0.376394				1.89009	2.56849	1.37122
BE442982	49	67.721	7AL1	7BLc	7DLc	25066791			0	0		0	0		0	0		1.06793	1.61128	1.30268	0	0		2.2806	2.52525	0.409825
BF201315	49	67.721	2ALc		2DL3		17070480								0	0								0	0
BE443010	49	67.721	7AL1	7BL2	7DL5				0	0		1.08137	1.54879	1.21425	0	0		1.09778	1.69082	1.74286	0	0		1.3331	1.47611	0.409825
BE590469	50	67.807	7ALc	7B	7DL2	31183083									0	0								0.807765	1.09769	1.23476
BE495400			7AL1	7BL2	7DL5	31063088						1.62751	1.9425	0.425595	0	0					0	0		0	0
BG262967	51	67.901	6AS5				4671832
BE591233	52	68.271			1DS5
BF485253	53	68.36	7AL1	7BL2	7DL2	26596874			0	0					0	0		0	0					0	0
BE637663				7BL2	7DL2	26606134									0	0								0	0
BF293181			7AL1	7BL2		25951324	4897912		2.44126	1.60256	-1.16688	0.675794	0.989487	1.06589				2.00844	2.90404	1.60435	0.7214	0.408163	-1.11173
CD453581	54	71.476		7BL2		25950777						0.87603	0.801667	-0.194921							0.935148	0.529101	-1.11173
BE518338				7BL2		25947892	4898494		0	0								0	0
BF474379	55	72.006	7ALc	7BL7	7DL2	25691414			0.827335	1.34953	1.77305	1.2458	1.28866	0.108778				1.36131	1.8257	1.22738	0.46147	0.696258	1.30268
BQ171683			7AL1			25457353			2.75896	4.56621	2.33537	1.33712	1.48952	0.360362				3.02642	4.2618	1.6368	0.977831	1.53681	1.84427
BE591273	56	72.21	7AL1	7BL7	7DL2	25456107			0.566339	0.94633	1.47542				0.369549	0.176429	-1.14915	0.62124	0.937317	1.30268				1.26584	1.65647	1.17894
BF482530			7AL17	7BL7	7DL2	25229739			0	0		0	0		0	0					0	0		1.03353	1.09238	0.156474
BQ170165			7AL1	7BL2	7DL5	25005928			0.334976	0.159923	-1.14915	0	0		0	0		0	0		0	0		0	0
BG262822	57	74.391	2ASc	3BS9	6BL	2717341	105153
BE497845	58	74.886		7BL10	7BL2	30389975			0	0		0	0		0.626939	0.299312	-1.14915	0.924465	1.39587	1.40117	0	0		0.715831	1.08085	1.40117
BF483648	59	74.988	7AL1		7BL2	30381368						0.537078	0.641026	0.425595							0	0
BE443559.3	60	79.756	7AS1	7BS1	7BL2
BQ160970	61	81.197	3AL5	3BL7	3DL3		17474528		2.66128	3.02682	0.537516							1.41	1.75	1.11
BF482403	62	81.743	7AL21	7BL7					0	0		2.10031	1.00272	-1.98196	0.528274	0.462379	-0.27429	0	0		0	0		0.603175	0.819672	0.986274
BF478940			7AL1	7BL10	7DL2	29866586			0	0								0	0
CD452422	63	82.945	7AL21	7BL10	7BL2	29569702
BE442572	63	82.945	7AL21	7BL10	7BL2	29567567			0.380008	0.181422	-1.14915
BE490023	64	83.061	7AL1	7BL7	7BL2	29536883
BE498323			7AL1	7BL10	7BL2	30508514			0.767255	1.221	1.30045	0.859325	1.36752	1.30045	0.604591	0.865926	0.950509	0.841633	1.26984	1.30268	0.942629	1.24444	0.819796	0.690313	0.729623	0.156474
BE406148			7AL1	7BL7	7DL2	30849839						0.240842	0.114982	-1.14915							1.05676	1.04634	-0.03786
BE518436			7AL1			31254839			0	0		1.14407	1.00137	-0.394391	0	0		0.789912	0.819367	0.120301	1.67331	1.49901	-0.399905	3.23157	2.99735	-0.323309
BE637476			7AL18	7BL10	7DL3	31822659									0	0								0.60816	0.826446	0.986274
BE445506			7AL18	7BL10	7DL3	29744920			0.740797	0.707339	-0.126877	1.47989	1.23642	-0.558797				0.88	0.9	0.07	0.811678	0.841944	0.120301
BE404339				7BL10	7DL2	29578864						0.786675	1.17302	1.50194							1.62897	2.25294	1.47066
BQ161069			7AL1	7BL7	7BL2	29535450									0	0								1.03937	1.09856	0.156474
BE494482	65	84.175	7AL1		7BL2	29465138			0.765432	0.36543	-1.14915	2.12005	1.51822	-0.897559				0.839634	0.475059	-1.11173	1.55038	2.33918	1.64145
BE605108.1	66	84.36	7AL21		7D	29341956
BE444125	67	88.132	7AL21	7BL10	7DL5										0.6209	0.296428	-1.14915							2.1268	2.67609	0.986662
BE445505			7AL17		7DL2		678413					0.430236	0.205402	-1.14915							0.470061	0.265957	-1.11173
BF291608			7AL17	7BL10								1.02992	1.31633	0.850483							1.06632	1.5083	1.33722
GAMybP	68	89.701
BF292987	69	90.502		7BL10		29111755						0	0								0.990156	1.02708	0.120301
BF428595.2	70	91.725	1AS3	1BSsat18	1DS5
BE424364	71	93.948	7AL21	7BL10	7BL2	28754954									0.212704	0.186172	-0.27429							3.64294	3.88706	0.323348
BG274853	72	97.024	7AL16	7BL10	7BL2	28602885									0	0								0.610177	0.368528	-1.08823
BE488496	73	103.342	7AL1	7BL10	7BL2				0	0		0	0		0	0		0	0		0	0		0.958169	1.01273	0.156474
BF293421			7AL16	7BL10	7DL3		20661644					0	0								1.62897	2.15054	0.819796
BE498985	74	106.903	7AL16	7BL10	7DL3	28262085			0.980965	1.17082	0.543687							1.07606	0.608828	-1.40085
BE605194			7AL16	7BL10	7DL3	28244309						1.92818	2.30136	0.749614							2.20157	2.24383	0.0871291
BG262287	75	107.848	7AL16	3BL7	7DSc	28167777			0.63062	0.301069	-1.14915	0	0					0.691753	0.695803	0.014992	2.60948	3.78251	1.90413
BF201318	76	107.945	7AL21		7DL3	28157412
BM137749	77	128.322		7BL10	7DL3										3.31359	2.90027	-0.423667							4.72927	5.42702	0.624961
BG604641				7BL10	7DL3	27933243			0	0		0.532639	0.254291	-1.14915				1.37543	0.77821	-1.40085	1.75282	1.5427	-0.4313
BE443521			7AL16	7BL10	7DL3	27237422			0	0		1.23466	1.96483	1.30045				0	0		2.7087	2.12857	-0.69098
BE637663			7ALc	7BL2	7DL3	26606134									0	0								0	0
BE443190	78	133.97	4AS1	4BLc	4DL9																			1.74378	1.05319	-1.3624
BE495431.2	79	138.402	4AL5	3DS6	1DS5
BE442700	80	139.855	7AL17		7DL		12258952					0.970623	1.46741	1.43777							0.532358	0.535475	0.014992
BE494484.1	81	153.001		7BL10	7DL
BF484041			7AL18	7BL10	7DL3	31911877						0	0								0	0
BF483039	83	154.519	7AL18		7DL3				1.79358	1.56986	-0.394391							3.27909	3.83426	0.678893
BG262960			7AL16		7DL3				0.956222	0.456517	-1.46801	0	0					1.04892	1.38477	1.03299	0	0
1 Recombination block is a group of cosegragating loci. The groups are arbitrarily numbered, and the order of loci within a group is based on the order of loci in rice
2 The loci that were mapped on the Ae. tauschii linkage map are indicated by cM assigned to them whereas those mapped on the basis of presumed synteny with rice do not have cM assigned to them
3 Bins are named according to the proximal breakpoint (http://wheat.pw.usda.gov/cgi-bin/westsql/map_locus.cgi) and are arbitrarily colored. Loci mapped only into a chromosome, or into bins on other chromosomes are not colored. A cell is left empty if no information is available.
4 Data colored red were excluded from analyses because of inadequate numbers of lines and those colored yellow were excleded because they were outside of the 99% range (see text)
